# Supplementary material for: Spatial heterogeneity and spatially varying determinants of childhood stunting in Northern Rwanda: A cross-sectional study to inform targeted interventions
Source: PLoS One. 2026 Feb 26;21(2):e0343772. doi: 10.1371/journal.pone.0343772 (PMC12944770; doi:10.1371/journal.pone.0343772)
Supplement: S1 Data — (CSV) [file pone.0343772.s002.csv]

new_id	a0_Ubudehe_category	a2_deliver_alive_child_in_time_period	a2_twin_or_triple	a3_4_district	a4_maritial_status	a6_number_people_in_household	a7_number_children_birth_to	a8_number_alive_children	a10_sex_of_household_head	a11_relationship_with_household_head	a12_religion	a13_attended_school	a14_education_level	a15_total_years_school_and_university	a16_main_daily_activity	a18_occupation	a19_health_insurance	a27_total_household_income	a30_sell_household_assets_lastmonth	a31_house_type	a32_drinking_water_source	a33_how_long_take_get_water	a34_treat_water_to_drink	a36_water_used_inday_for_hygiene_drinking	a38_kind_of_toilet	a39_share_toilet_with_other_families	a41_have_able_wash_with_soap_last_24h	a42_handwashing_place_near_toilet	a43_what_done_to_dispose_stools	a44_do_wash_hands_after_helping_child_defecate	a45_washing_hand_before_preparing_food	a46_wahsing_hand_after_toilet	a48_access_to_electricity	a49_bic_mot_car	a50_appliances	b1_have_friend_to_assist_when_ill	b2_share_food_with_you	b3_share_their_house_with_you	b4_lend_you_money	b5_help_guidance_in_problems	b6_support_in_personal_problems	b7_belong_to_any_association	c1_number_of_pregnancy	c2_alive_born	c5_boys	c6_girls	c7_number_born_caesarean	c8_number_born_at_health_facility	c9_number_miscarriages
1	Ubudehe 3	Yes	No	Rulindo	Married (monogamy)	3	2	2	Male	Wife	Catholicism	Yes	Primary level complete (6-8 years)	8	I am on irregular paid work	I am a non-skilled worker	Yes, community based	17,500-35,000 RWF	No did not sell	Household covered by iron sheets	Improved source	Less than 30 minutes	Yes	40 plus	Non improved	No	Yes	No	Put / Rinsed into toilet	Sometimes	Sometimes	Sometimes	Yes	None of these	Mattress;Iron;Radio;Mobile phone	Sometimes	Sometimes	Sometimes	Sometimes	Always	Always	Yes	2	2	0	2	0	2	0
2	Ubudehe 1	Yes	No	Rulindo	Cohabitating with a man/woman	5	3	2	Female	I am head of household	Protestantism	No	Not any	0	I work in the field	I am a non-skilled worker	Yes, community based	Less than 17,500 RWF	No did not sell	Household covered by iron sheets	Improved source	30 minutes and more	No	10-20 liters	Non improved	No	Yes	No	Put / Rinsed into toilet	Always	Always	Always	No	None of these	None of these	Sometimes	Sometimes	Never	Sometimes	Never	Never	Yes	4	3	1	1	1	3	1
3	Ubudehe 2	Yes	No	Rulindo	Married (monogamy)	4	2	2	Male	Wife	Protestantism	Yes	Primary level complete (6-8 years)	6	I am a housewife	I am a non-skilled worker	Yes, community based	Less than 17,500 RWF	No did not sell	Household covered by iron sheets	Improved source	30 minutes and more	Yes	20-40 liters	Improved	No	Yes	No	Put / Rinsed into toilet	Sometimes	Sometimes	Sometimes	No		Mattress;Radio	Sometimes	Sometimes	Sometimes	Sometimes	Sometimes	Sometimes	Yes	2	2	0	2	2	2	0
4	Ubudehe 3	Yes	No	Rulindo	Married (monogamy)	4	2	2	Male	Wife	Protestantism	Yes	Primary level but not complete (less than 6 years)	5	I am a housewife	I am a non-skilled worker	Yes, community based	Less than 17,500 RWF	No did not sell	Household covered by iron sheets	Unimproved source	Water on premises	No	20-40 liters	Non improved	No	Yes	No	Put / Rinsed into toilet	Always	Always	Always	No	None of these	Mattress;Mobile phone	Always	Sometimes	Never	Never	Sometimes	Sometimes	Yes	2	2	2	0	0	2	1
6	Ubudehe 2	Yes	No	Rulindo	Married (monogamy)	3	1	1	Male	Wife	Protestantism	Yes	Secondary school but not complete	9	I am on irregular paid work	I am a skilled worker	Yes, community based	36,000-99,000 RWF	No did not sell	Household covered by iron sheets	Unimproved source	30 minutes and more	Yes	10-20 liters	Non improved	No	Yes	No	Put / Rinsed into latrine	Rarely	Rarely	Always	No	None of these	Mattress;Iron;Radio;Mobile phone	Always	Sometimes	Often	Sometimes	Sometimes	Sometimes	Yes	1	1	0	1	0	1	0
7	Ubudehe 3	Yes	No	Rulindo	Widowed	5	4	4	Female	I am head of household	Protestantism	Yes	Primary level but not complete (less than 6 years)	3	I work in the field	I am a non-skilled worker	Yes, community based	I don't know	No did not sell	Household covered by iron sheets	Improved source	Water on premises	No	20-40 liters	Improved	No	Yes	No	Put / Rinsed into toilet	Sometimes	Rarely	Sometimes	No	None of these	None of these	Never	Never	Never	Sometimes	Never	Never	Yes	4	4	3	1	0	3	0
8	Ubudehe 2	Yes	No	Rulindo	Married (monogamy)	6	4	4	Male	Wife	Catholicism	Yes	Primary level complete (6-8 years)	6	I am on irregular paid work	I am a non-skilled worker	Yes, community based	Less than 17,500 RWF	No did not sell	Household with hard materials	Improved source	30 minutes and more	Yes	40 plus	Non improved		Yes	No	Put / Rinsed into toilet	Always	Always	Always	Yes	None of these	Mattress;Radio;Mobile phone	Always	Sometimes	Sometimes	Never	Always	Always	Yes	4	4	1	3	1	4	0
9	Ubudehe 3	Yes	No	Rulindo	Married (monogamy)	5	4	4	Male	Wife	Catholicism	Yes	Primary level complete (6-8 years)	6	I work in the field	I am a non-skilled worker	Yes, community based	17,500-35,000 RWF	No did not sell	Household with hard materials	Improved source	30 minutes and more	Yes	40 plus	Improved	No	Yes	No	Put / Rinsed into latrine	Always	Sometimes	Always	No	None of these	Mattress;Radio;Mobile phone	Always	Always	Always	Always	Sometimes	Sometimes	Yes	4	4	1	3	0	4	0
10	Ubudehe 3	Yes	No	Rulindo	Married (monogamy)	3	1	1	Male	Wife	Catholicism	Yes	Primary level complete (6-8 years)	6	I work in the field	I am a non-skilled worker	Yes, community based	Less than 17,500 RWF	No did not sell	Household with hard materials	Improved source	30 minutes and more	Yes	20-40 liters	Improved	No	Yes	No	Put / Rinsed into latrine	Always	Sometimes	Sometimes	Yes	None of these	Mattress;Radio;Mobile phone	Always	Always	Always	Always	Sometimes	Always	Yes	1	1	0	1	0	1	0
11	Ubudehe 3	Yes	No	Rulindo	Married (monogamy)	5	4	3	Male	Wife	Catholicism	Yes	Primary level complete (6-8 years)	6	I work in the field	I am a non-skilled worker	Yes, community based	Less than 17,500 RWF	No did not sell	Household covered by iron sheets	Improved source		Yes	40 plus	Improved	No	Yes	No	Put / Rinsed into toilet	Always	Always	Sometimes	No	None of these	Mattress;Mobile phone	Always	Always	Always	Sometimes	Always	Always	Yes	4	3	0	3	0	3	0
12	Ubudehe 3	Yes	No	Rulindo	Cohabitating with a man/woman	3	1	1	Male	Wife	Catholicism	Yes	Secondary school but not complete	9	I am a housewife	I am a non-skilled worker	Yes, community based	Less than 17,500 RWF	No did not sell	Household covered by iron sheets	Improved source	30 minutes and more	No	20-40 liters	Non improved	Yes	Yes	No	Child used toilet / latrine	Always	Sometimes	Always	Yes	None of these	Mattress;Radio;Mobile phone	Always	Always	Never	Never	Often	Always	No	1	1	0	1	0	1	0
13	Ubudehe 2	Yes	No	Rulindo	Married (monogamy)	4	1	1	Male	Wife	Catholicism	Yes	Primary level complete (6-8 years)	6	I am a housewife	I am a non-skilled worker	Yes, community based	Less than 17,500 RWF	No did not sell	Household covered by iron sheets	Improved source	Water on premises	No	20-40 liters	Non improved	No	Yes	No	Child used toilet / latrine	Always	Sometimes	Always	No	None of these	Mattress;Mobile phone	Always	Always	Never	Often	Always	Always	Yes	1	1	0	1	0	1	0
14	Ubudehe 1	Yes	No	Rulindo	Cohabitating with a man/woman	4	1	1	Male	Wife	Catholicism	Yes	Primary level complete (6-8 years)	6	I work in the field	I am a non-skilled worker	Yes, community based	Less than 17,500 RWF	No did not sell	Household covered by iron sheets	Improved source	30 minutes and more	Yes	20-40 liters	Improved	No	Yes	No	Put / Rinsed into toilet	Sometimes	Rarely	Sometimes	No	None of these	Mattress;Mobile phone	Always	Always	Always	Sometimes	Always	Always	Yes	1	1	1	0	0	1	0
15	Ubudehe 3	Yes	No	Rulindo	Married (monogamy)	9	7	7	Male	Wife	Protestantism	Yes	Primary level complete (6-8 years)	6	I work in the field	I am a non-skilled worker	Yes, community based	Less than 17,500 RWF	Yes, for food;Yes to pay loan;Yes, education	Household covered by iron sheets	Improved source	Water on premises	No	40 plus	Non improved	No	Yes	Yes	Child used toilet / latrine	Always	Always	Always	Yes	Bicycle	Mattress;Radio;Mobile phone	Always	Never	Never	Sometimes	Always	Always	No	7	7	3	4	0	4	0
16	Ubudehe 2	Yes	No	Rulindo	Single	7	2	2	Male	Daughter	Protestantism	Yes	Secondary school but not complete	9	I am a housewife	I am a non-skilled worker	Yes, community based	17,500-35,000 RWF		Household covered by iron sheets	Improved source	Water on premises	No	40 plus	Improved	No	Yes	Yes	Put / Rinsed into latrine	Always	Always	Sometimes	No	None of these	Mattress;Radio;Mobile phone	Always	Always	Always	Sometimes	Sometimes	Sometimes	Yes	2	2	1	1	0	2	0
17	Ubudehe 3	Yes	No	Rulindo	Married (monogamy)	7	4	4	Male	Wife	Catholicism	Yes	Primary level but not complete (less than 6 years)	3	I am on irregular paid work	I am a non-skilled worker	Yes, community based	Less than 17,500 RWF	No did not sell	Household with hard materials	Improved source	Water on premises	No	40 plus	Non improved	No	Yes	Yes	Put / Rinsed into toilet	Always	Always	Sometimes	Yes	Bicycle	Mattress;Radio;Mobile phone	Always	Sometimes	Sometimes	Sometimes	Always	Always	No	4	4	1	3	0	4	0
18	Ubudehe 3	Yes	No	Rulindo	Married (monogamy)	9	7	7	Male	Wife	Protestantism	Yes	Primary level complete (6-8 years)	6	I work in the field	I am a non-skilled worker	Yes, community based	17,500-35,000 RWF	No did not sell	Household with hard materials	Improved source	30 minutes and more	Yes	40 plus	Improved	No	Yes	No	Put / Rinsed into toilet	Always	Always	Always	No	None of these	Mattress;Radio;Mobile phone	Always	Never	Always	Always	Always	Always	Yes	9	7	3	4	0	1	2
19	Ubudehe 3	Yes	No	Rulindo	Married (monogamy)	5	3	3	Male	Wife	Catholicism	Yes	Primary level complete (6-8 years)	5	I work in the field	I am a non-skilled worker	Yes, community based	Less than 17,500 RWF	No did not sell	Household covered by iron sheets	Improved source	30 minutes and more	Yes	20-40 liters	Improved	No	Yes	Yes	Put / Rinsed into toilet	Always	Always	Sometimes	No	Bicycle	Radio;Mobile phone	Never	Sometimes	Sometimes	Sometimes	Often	Never	Yes	3	3	0	3	0	3	0
20	Ubudehe 2	Yes	No	Rulindo	Cohabitating with a man/woman	5	3	3	Male	Wife	No religion	Yes	Primary level but not complete (less than 6 years)	6	I work in the field	I am a non-skilled worker	Yes, community based	Less than 17,500 RWF	Yes, for food	Traditional dwelling	Unimproved source	Water on premises	No	20-40 liters	Non improved	Yes	Yes	No	Child used toilet / latrine	Rarely	Always	Rarely	No	None of these	Mobile phone	Sometimes	Never	Never	Never	Sometimes	Sometimes	Yes	3	3	0	3	0	3	0
21	Ubudehe 3	Yes	No	Rulindo	Married (monogamy)	6	4	4	Male	Wife	Protestantism	Yes	Primary level complete (6-8 years)	6	I work in the field	I am a non-skilled worker	Yes, community based	Less than 17,500 RWF	No did not sell	Household covered by iron sheets	Unimproved source	30 minutes and more	Yes	10-20 liters	Improved	No	Yes	No	Child used toilet / latrine	Sometimes	Sometimes	Sometimes	No	None of these	Mattress	Never	Never	Never	Sometimes	Sometimes	Never	Yes	4	4	1	3	0	3	0
22	Ubudehe 3	Yes	No	Rulindo	Married (monogamy)	5	3	3	Male	Wife	Catholicism	Yes	Primary level complete (6-8 years)	6	I am a housewife	I am a non-skilled worker	Yes, community based	Less than 17,500 RWF	No did not sell	Household covered by iron sheets	Improved source	30 minutes and more	Yes	10-20 liters	Improved	No	Yes	No	Put / Rinsed into toilet	Always	Always	Always	No	None of these	Mattress;Radio;Mobile phone	Always	Always	Always	Sometimes	Always	Always	No	3	3	2	1	0	3	0
23	Ubudehe 3	Yes	Yes	Rulindo	Single	4	2	2	Female	Daughter	Protestantism	Yes	Primary level complete (6-8 years)	6	I work in the field	I am a non-skilled worker	Yes, community based	Less than 17,500 RWF	No did not sell	Household covered by iron sheets	Improved source	30 minutes and more	Yes	20-40 liters	Improved	No	Yes	No	Put / Rinsed into toilet	Always	Always	Always	No	None of these	Mattress;Mobile phone	Always	Always	Always	Never	Always	Always	No	1	2	2	0	2	2	0
25	Ubudehe 2	Yes	No	Rulindo	Married (monogamy)	5	3	3	Male	Wife	Protestantism	Yes	Primary level complete (6-8 years)	6	I work in the field	I am a non-skilled worker	Yes, community based	Less than 17,500 RWF	No did not sell	Household with hard materials	Improved source	Water on premises	No	20-40 liters	Improved	No	Yes	No	Put / Rinsed into latrine	Sometimes	Sometimes	Sometimes	No	None of these	None of these	Sometimes	Sometimes	Often	Sometimes	Sometimes	Often	No	3	3	1	2	0	2	0
26	Ubudehe 3	Yes	Yes	Rulindo	Married (monogamy)	5	3	3	Male	Wife	Protestantism	Yes	Primary level but not complete (less than 6 years)	4	I am a housewife	I am a non-skilled worker	Yes, community based	Less than 17,500 RWF	No did not sell	Household with hard materials	Improved source	Water on premises	No	20-40 liters	Improved	No	Yes	No	Put / Rinsed into toilet	Always	Always	Always	No	Bicycle	Mattress;Iron;Radio;Mobile phone	Always	Sometimes	Sometimes	Sometimes	Always	Always	Yes	3	3	0	3	0	3	0
27	Ubudehe 3	Yes	No	Rulindo	Married (monogamy)	7	5	4	Male	Wife	Protestantism	Yes	Primary level but not complete (less than 6 years)	3	I work in the field	I am a non-skilled worker	Yes, community based	Less than 17,500 RWF	Yes, for food	Household with hard materials	Unimproved source	30 minutes and more	Yes	40 plus	Improved	No	Yes	No	Put / Rinsed into toilet	Sometimes	Always	Always	No	None of these	Radio;Mobile phone	Always	Sometimes	Sometimes	Never	Always	Sometimes	Yes	5	5	2	2	1	5	0
28	Ubudehe 3	Yes	No	Rulindo	Single	6	2	2	Male	Daughter	Catholicism	Yes	Secondary school but not complete	11	I am on irregular paid work	I am a non-skilled worker	Yes, community based	17,500-35,000 RWF	No did not sell	Household covered by iron sheets	Improved source	Less than 30 minutes	Yes	40 plus	Non improved	No	Yes	No	Put / Rinsed into toilet	Sometimes	Sometimes	Sometimes	Yes	None of these	Mattress;Iron;Radio;Television;Mobile phone	Always	Always	Always	Always	Always	Always	No	2	2	1	1	0	2	0
29	Ubudehe 1	Yes	No	Rulindo	Married (monogamy)	8	6	6	Male	Wife	Protestantism	No	Not any	0	I work in the field	I am a non-skilled worker	Yes, community based	Less than 17,500 RWF	No did not sell	Household covered by iron sheets	Improved source	30 minutes and more	Yes	10-20 liters	Improved	No	Yes	No	Put / Rinsed into toilet	Always	Always	Sometimes	No	None of these	Mobile phone	Always	Always	Sometimes	Never	Always	Always	Yes	6	6	4	2	0	6	0
31	Ubudehe 2	Yes	No	Rulindo	Married (monogamy)	5	1	1	Male	Wife	Catholicism	Yes	Secondary School, Senior 5-6 complete	12	I work in the field	I am a non-skilled worker	Yes, Public	36,000-99,000 RWF	No did not sell	Household covered by iron sheets	Improved source	Water on premises	Yes	20-40 liters	Improved	No	Yes	No	Child used toilet / latrine	Always	Always	Always	No	None of these	Mattress;Mobile phone	Sometimes	Never	Never	Often	Sometimes	Sometimes	No	1	1	1	0		1
32	Ubudehe 2	Yes	No	Rulindo	Married (monogamy)	5	3	3	Male	Wife	Catholicism	Yes	Primary level complete (6-8 years)	3	I work in the field	I am a non-skilled worker	No	Less than 17,500 RWF	No did not sell	Household covered by iron sheets	Unimproved source	30 minutes and more	No	20-40 liters	Non improved	No	Yes	No	Child used toilet / latrine	Sometimes	Always	Sometimes	No	None of these	Mobile phone	Sometimes	Sometimes	Often	Often	Often	Often	No	3	3	1	2	0	3	0
33	Ubudehe 3	Yes	No	Rulindo	Married (monogamy)	8	7	7	Male	Wife	Catholicism	Yes	Primary level complete (6-8 years)	7	I work in the field	I am a non-skilled worker		36,000-99,000 RWF	No did not sell	Household covered by iron sheets	Unimproved source	30 minutes and more	No	40 plus	Non improved	No	Yes	No	Put / Rinsed into toilet	Always	Always	Always	Yes	None of these	Radio;Mobile phone	Always	Always	Never	Never	Always	Always	Yes	7	7	4	3	0	6	0
34	Ubudehe 3	Yes	No	Rulindo	Married (monogamy)	7	5	5	Male	Wife	Other religion	Yes	Primary level complete (6-8 years)	6	I am a housewife	I am a non-skilled worker	Yes, community based	Less than 17,500 RWF	No did not sell	Household covered by iron sheets	Improved source	Water on premises	Yes	40 plus	Improved	No	Yes	Yes	Put / Rinsed into toilet	Always	Always	Always	No	None of these	Mattress;Mobile phone	Always	Never	Often	Always	Always	Always	Yes	5	5	5	0	0	5	0
35	Ubudehe 2	Yes	No	Rulindo	Married (monogamy)	3	1	1	Male	Wife	Catholicism	Yes	Primary level complete (6-8 years)	6	I work in the field	I am a non-skilled worker	Yes, community based	Less than 17,500 RWF	No did not sell	Household with hard materials	Improved source	30 minutes and more	Yes	20-40 liters	Improved	No	Yes	Yes	Put / Rinsed into toilet	Always	Always	Always	No	None of these	Mattress	Never	Never	Never	Never	Never	Never	No	3	1	1	0	0	1	2
36	Ubudehe 1	Yes	No	Rulindo	Married (monogamy)	3	1	1	Male	Wife	Catholicism	No	Not any	0	I work in the field		Yes, community based	Less than 17,500 RWF	No did not sell	Household covered by iron sheets	Unimproved source		Yes	10-20 liters	Improved	No	Yes	Yes	Put / Rinsed into toilet	Always	Always	Always	No	None of these	None of these	Always	Sometimes	Often	Sometimes	Sometimes	Sometimes	No	2	2	2	0	0	1	0
37	Ubudehe 2	Yes	No	Rulindo	Married (monogamy)	9	5	5	Male	Wife	Protestantism	Yes	Primary level complete (6-8 years)	6	I am on irregular paid work	I am a non-skilled worker	Yes, community based	36,000-99,000 RWF	No did not sell	Household covered by iron sheets	Improved source	Less than 30 minutes	Yes	20-40 liters	Improved	No	Yes	Yes	Put / Rinsed into toilet	Always	Always	Sometimes	Yes	None of these	Mattress;Iron;Radio;Television;Mobile phone	Often	Often	Sometimes	Sometimes	Always	Often	Yes	5	5	4	1	0	5	0
38	Ubudehe 3	Yes	No	Rulindo	Cohabitating with a man/woman	3	2	2	Male	Wife	Catholicism	Yes	Primary level but not complete (less than 6 years)	3	I work in the field	I am a non-skilled worker	Yes, community based	Less than 17,500 RWF	No did not sell	Household with hard materials	Improved source	30 minutes and more	Yes	40 plus	Improved	No	Yes	Yes	Put / Rinsed into toilet	Always	Always	Always	Yes	None of these	Mattress;Radio;Mobile phone	Always	Sometimes	Never	Never	Always	Always	No	2	2	1	1	0	2	0
39	Ubudehe 2	Yes	No	Rulindo	Married (monogamy)	5	3	3	Male	Wife	Catholicism	Yes	Primary level but not complete (less than 6 years)	4	I am a housewife	I am a non-skilled worker	Yes, community based	Less than 17,500 RWF	No did not sell	Household covered by iron sheets	Improved source	Water on premises	Yes	40 plus	Improved	No	Yes	No	Child used toilet / latrine	Always	Always	Always	Yes	None of these	Mattress;Iron;Mobile phone	Always	Never	Never	Sometimes	Always	Always	Yes	4	3	1	2	0	3	0
40	Ubudehe 2	Yes	No	Rulindo	Married (monogamy)	4	4	2	Male	Wife	Catholicism	Yes	Primary level complete (6-8 years)	6	I work in the field	I am a non-skilled worker	Yes, community based	Less than 17,500 RWF	No did not sell	Household covered by iron sheets	Improved source	Water on premises	No	10-20 liters	Improved	No	Yes	Yes	Child used toilet / latrine	Always	Always	Always	Yes	None of these	Mattress;Mobile phone	Always	Always	Never	Never	Always	Always	No	4	2	2	0	0	2	1
41	No category given	Yes	No	Rulindo	Married (monogamy)	5	1	1	Male	Wife	Catholicism	Yes	Secondary school but not complete	8	I work in the field	I am a non-skilled worker	Yes, community based	17,500-35,000 RWF	No did not sell	Household covered by iron sheets	Unimproved source	30 minutes and more	Yes	20-40 liters	Non improved	No	Yes	No	Child used toilet / latrine	Always	Always	Always	Yes	None of these	Mattress;Radio;Mobile phone	Always	Sometimes	Often	Sometimes	Always	Sometimes	Yes	1	1	0	1	0	1	0
42	Ubudehe 2	Yes	No	Rulindo	Married (monogamy)	5	3	3	Male	Wife	Catholicism	Yes	Primary level but not complete (less than 6 years)	5	I work in the field	I am a non-skilled worker	Yes, community based	Less than 17,500 RWF	No did not sell	Household covered by iron sheets	Improved source	Water on premises	Yes	40 plus	Non improved	No	Yes	No	Put / Rinsed into toilet	Always	Always	Always	Yes	None of these	Mattress;Radio;Mobile phone	Sometimes	Never	Never	Never	Sometimes	Sometimes	Yes	3	3	1	2	0	3	0
43	Ubudehe 2	Yes	No	Rulindo	Married (monogamy)	7	5	5	Male	Wife	Catholicism	Yes	Primary level complete (6-8 years)	6	I am a housewife	I am a non-skilled worker	Yes, community based	36,000-99,000 RWF	No did not sell	Household with hard materials	Improved source	30 minutes and more	Yes	40 plus	Improved	No	Yes	Yes	Put / Rinsed into toilet	Always	Always	Always	Yes	None of these	Mattress;Iron;Radio;Mobile phone	Always	Sometimes	Sometimes	Sometimes	Sometimes	Sometimes	No	5	5	2	3	0	5	0
44	Ubudehe 3	Yes	No	Rulindo	Married (monogamy)	5	3	3	Male	Wife	Catholicism	Yes	Primary level complete (6-8 years)	6	I work in the field	I am a non-skilled worker	Yes, community based	17,500-35,000 RWF	No did not sell	Household with hard materials	Unimproved source		No	20-40 liters	Improved	No	Yes	No	Put / Rinsed into toilet	Always	Always	Always	Yes	Bicycle	Mattress;Radio;Mobile phone	Always	Always	Always	Always	Always	Always	Yes	3	3	2	1	0	3	0
45	Ubudehe 2	Yes	No	Rulindo	Divorced/Separated	6	1	1	Male	Daughter	Catholicism	Yes	Primary level but not complete (less than 6 years)	6	I work in the field	I am a non-skilled worker	Yes, community based	Less than 17,500 RWF	No did not sell	Household covered by iron sheets	Improved source	30 minutes and more	Yes	20-40 liters	Improved	No	Yes	Yes	Child used toilet / latrine	Always	Always	Always	No	Bicycle	Mattress;Radio;Mobile phone	Always	Often	Sometimes	Sometimes	Often	Often	No	1	1	0	1	0	1	0
46	Ubudehe 3	Yes	No	Rulindo	Married (monogamy)	4	2	2	Male	Wife	Catholicism	Yes	Primary level but not complete (less than 6 years)	4	I am a housewife	I am a non-skilled worker	Yes, community based	17,500-35,000 RWF	No did not sell	Household covered by iron sheets	Improved source	30 minutes and more	Yes	40 plus	Improved	No	Yes	No	Put / Rinsed into toilet	Sometimes	Always	Sometimes	Yes	None of these	Mattress;Radio;Mobile phone	Sometimes	Always	Often	Sometimes	Never	Never	Yes	4	4	1	1	0	2	2
47	Ubudehe 2	Yes	No	Rulindo	Married (monogamy)	5	3	3	Male	Wife	Catholicism	Yes	Primary level but not complete (less than 6 years)	2	I work in the field	I am a non-skilled worker	Yes, community based	17,500-35,000 RWF	No did not sell	Household with hard materials	Improved source	Water on premises	No	40 plus	Improved	No	Yes	Yes	Put / Rinsed into toilet	Always	Always	Always	No	None of these	Mattress;Radio	Always	Sometimes	Sometimes	Never	Sometimes	Sometimes	Yes	4	3	0	3	0	3	1
48	Ubudehe 2	Yes	No	Rulindo	Single	6	6	6	Female	I am head of household	Catholicism	No	Not any	0	I work in the field	I am a non-skilled worker	Yes, community based	Less than 17,500 RWF	No did not sell	Household with hard materials	Improved source	30 minutes and more	No	20-40 liters	Non improved	No	No	No	Put / Rinsed into latrine	Sometimes	Rarely	Sometimes	No	None of these	None of these	Sometimes	Never	Never	Never	Never	Sometimes	No	6	6	3	3	0	6	0
49	Ubudehe 3	Yes	No	Rulindo	Married (monogamy)	6	4	4	Male	Wife	Adventist	Yes	Primary level but not complete (less than 6 years)	5	I work in the field	I am a non-skilled worker	Yes, community based	100,000-199,000 RWF	No did not sell	Household covered by iron sheets	Improved source	Water on premises	No		Improved	No	Yes	No	Child used toilet / latrine	Sometimes	Always	Sometimes	No	None of these	Mattress;Radio;Mobile phone	Sometimes	Never	Sometimes	Sometimes	Sometimes	Sometimes	Yes	4	4	1	3	0	4	0
50	Ubudehe 2	Yes	Yes	Rulindo	Married (monogamy)	4	1	1	Male	Wife	Catholicism	Yes	Secondary School, Senior 5-6 complete	12	I work in the field	I am a non-skilled worker	Yes, community based	Less than 17,500 RWF	No did not sell	Household covered by iron sheets	Improved source	Less than 30 minutes	No	40 plus	Improved	No	Yes	No	Child used toilet / latrine	Sometimes	Sometimes	Sometimes	No	None of these	Mattress;Radio;Mobile phone	Always	Always	Always	Sometimes	Often	Always	Yes	1	1	1	0	1	1	0
51	Ubudehe 3	Yes	No	Rulindo	Married (monogamy)	7	4	4	Male	Wife	Protestantism	Yes	Secondary School, Senior 5-6 complete	12	I work in the field	I am a non-skilled worker	Yes, community based	I don't know	Yes, for food	Household with hard materials	Improved source	Water on premises	No	40 plus	Improved	No	Yes	No	Put / Rinsed into toilet	Always	Always	Always	Yes	None of these	Mattress;Mobile phone	Always	Never	Always	Never	Always	Often	Yes	4	4	1	3	2	4	0
52	Ubudehe 3	Yes	No	Rulindo	Cohabitating with a man/woman	4	1	1	Male	Wife	Catholicism	Yes	Primary level complete (6-8 years)	6	I am a housewife	I am a non-skilled worker	Yes, community based	17,500-35,000 RWF	No did not sell	Household covered by iron sheets	Improved source	Water on premises	Yes	40 plus	Improved	No	Yes	Yes	Put / Rinsed into toilet	Always	Always	Always	Yes	None of these	Mattress;Radio;Mobile phone	Always	Never	Never	Never	Always	Always	Yes	1	1	1	0	0	1	0
53	Ubudehe 1	Yes	No	Rulindo	Cohabitating with a man/woman	3	1	1	Male	Wife	Catholicism	Yes	Secondary school but not complete	8	I work in the field	I am a non-skilled worker	Yes, community based	Less than 17,500 RWF	Yes, for food	Household covered by iron sheets	Improved source	30 minutes and more	No	40 plus	Improved	No	Yes	Yes	Put / Rinsed into toilet	Always	Always	Sometimes	No	None of these	Mobile phone	Always	Sometimes	Never	Never	Always	Always	No	1	1	0	1	0	1	0
54	Ubudehe 3	Yes	No	Rulindo	Married (monogamy)	4	4	3	Male	Wife	Catholicism	Yes	Primary level complete (6-8 years)	6	I work in the field	I am a non-skilled worker	Yes, community based	Less than 17,500 RWF	No did not sell	Traditional dwelling	Unimproved source	Water on premises	Yes	20-40 liters	Non improved	No	No	No	Child used toilet / latrine	Always	Always	Always	Yes	Bicycle	Mattress;Radio;Mobile phone	Always	Sometimes	Always	Sometimes	Often	Often	Yes	4	4	3	0	0	4	0
55	Ubudehe 3	Yes	No	Rulindo	Married (monogamy)	5	7	7	Male	Wife	Other religion	Yes	Primary level but not complete (less than 6 years)	6	I work in the field	I am a non-skilled worker	Yes, community based	Less than 17,500 RWF	No did not sell	Household with hard materials	Improved source	Less than 30 minutes	Yes	40 plus	Improved	No	No	No	Put / Rinsed into toilet	Sometimes	Always	Always	No	None of these	Mattress	Never	Never	Never	Never	Sometimes	Sometimes	Yes	8	7	2	5	0	4	1
56	Ubudehe 3	Yes	No	Rulindo	Married (monogamy)	8	6	6	Male	Wife	Protestantism	Yes	Primary level but not complete (less than 6 years)	4	I work in the field	I am a non-skilled worker	Yes, community based	Less than 17,500 RWF	No did not sell	Household covered by iron sheets	Improved source	Water on premises	Yes	10-20 liters	Improved	No	Yes	Yes	Child used toilet / latrine	Always	Always	Always	Yes	None of these	Mattress;Radio;Mobile phone	Always	Always	Always	Always	Always	Always	Yes	6	6	3	3	0	5	0
57	Ubudehe 2	Yes	No	Rulindo	Single	6	1	1	Male	Daughter	Catholicism	Yes	Primary level complete (6-8 years)	6	I work in the field	I am a non-skilled worker	Yes, community based	17,500-35,000 RWF	No did not sell	Household covered by iron sheets	Improved source	30 minutes and more	Yes	40 plus	Improved	No	Yes	Yes	Child used toilet / latrine	Always	Always	Always	No	None of these	Mattress;Mobile phone	Always	Always	Always	Never	Always	Sometimes	Yes	1	1	0	1	1	1	0
58	Ubudehe 3	Yes	No	Rulindo	Single	3	1	1	Female	Daughter	Protestantism	Yes	Primary level but not complete (less than 6 years)	6	I work in the field	I am a non-skilled worker	Yes, community based	Less than 17,500 RWF	No did not sell	Household covered by iron sheets	Improved source		No	10-20 liters	Improved	No	Yes	No	Put / Rinsed into toilet	Rarely	Sometimes	Sometimes	No	None of these	Mattress;Radio;Mobile phone	Often	Often	Sometimes	Sometimes	Often	Sometimes	Yes	1	1	0	1	0	1	0
59	Ubudehe 2	Yes	No	Rulindo	Married (monogamy)	7	6	6	Male	Wife	Catholicism	Yes	Primary level complete (6-8 years)	6	I work in the field	I am a non-skilled worker	Yes, community based	36,000-99,000 RWF	No did not sell	Household with hard materials	Improved source	Water on premises	Yes	40 plus	Improved	No	Yes	No	Put / Rinsed into toilet	Always	Always	Always	No	None of these	Mattress;Mobile phone	Always	Sometimes	Sometimes	Sometimes	Sometimes	Sometimes	Yes	6	6	3	3	2	4	0
60	Ubudehe 3	Yes	No	Rulindo	Married (monogamy)	5	3	3	Male	Wife	Catholicism	No	Not any	0	I work in the field	I am a non-skilled worker	Yes, community based	17,500-35,000 RWF	No did not sell	Household covered by iron sheets	Unimproved source	30 minutes and more	No	20-40 liters	Non improved	No	No	No	Put / Rinsed into toilet	Always	Always	Rarely	Yes	None of these	Mattress;Mobile phone	Never	Never	Never	Never	Never	Often	Yes	3	3	1	2	1	3	0
61	Ubudehe 3	Yes	No	Rulindo	Married (monogamy)	6	4	4	Male	Wife	Protestantism	Yes	Primary level complete (6-8 years)	6	I am on irregular paid work	I am a non-skilled worker	Yes, community based	17,500-35,000 RWF	Yes, education	Household with hard materials	Improved source	Water on premises	Yes	20-40 liters	Non improved	No	Yes	Yes	Put / Rinsed into toilet	Sometimes	Always	Sometimes	No	Bicycle	Mattress;Mobile phone	Always	Never	Never	Never	Never	Always	Yes	5	4	3	1	0	3	1
62	Ubudehe 1	Yes	No	Rulindo	Single	6	1	1	Female	Daughter	Adventist	Yes	Primary level complete (6-8 years)	6	I am on irregular paid work	I am a non-skilled worker	Yes, community based	Less than 17,500 RWF	No did not sell	Household with hard materials	Improved source	Water on premises	No	40 plus	Non improved	No	No	No	Child used toilet / latrine	Always	Sometimes	Always	No	None of these	Mattress;Radio;Mobile phone	Always	Sometimes	Never	Sometimes	Sometimes	Sometimes	Yes	1	1	1	0	0	1	0
63	Ubudehe 2	Yes	No	Rulindo	Married (monogamy)	3	1	1	Male	Wife	Catholicism	Yes	Secondary school but not complete	8	I work in the field	I am a non-skilled worker	Yes, community based	17,500-35,000 RWF	No did not sell	Household covered by iron sheets	Improved source	Water on premises	Yes	10-20 liters	Improved	No	Yes	No	Child used toilet / latrine	Rarely	Never	Sometimes	Yes	None of these	Mattress;Mobile phone	Sometimes	Sometimes	Sometimes	Sometimes	Often	Sometimes	Yes	1	1	1	0	0	1	0
64	Ubudehe 2	Yes	No	Rulindo	Married (monogamy)	3	1	1	Male	Wife	Catholicism	Yes	Primary level complete (6-8 years)	6	I work in the field		Yes, community based	Less than 17,500 RWF	No did not sell	Household covered by iron sheets	Unimproved source	Water on premises	No	20-40 liters	Improved	No	Yes	No	Put / Rinsed into toilet	Always	Always	Sometimes	No	None of these	Mattress;Mobile phone	Always	Always	Always	Never	Often	Always	No	1	1	0	1	1	1	0
65	Ubudehe 1	Yes	No	Rulindo	Married (monogamy)	4	2	2	Male	Wife	Catholicism	Yes	Primary level complete (6-8 years)	6	I am a housewife	I am a non-skilled worker	Yes, community based	Less than 17,500 RWF	No did not sell	Household covered by iron sheets	Improved source	30 minutes and more	No	20-40 liters	Improved	No	Yes	No	Put / Rinsed into toilet	Always	Always	Always	No	None of these	Mobile phone	Sometimes	Never	Never	Never	Always	Sometimes	Yes	3	2	1	1	0	2	1
67	Ubudehe 2	Yes	No	Rulindo	Married (monogamy)	3	2	1	Male	Wife	Catholicism	Yes	Primary level complete (6-8 years)	6	I work in the field	I am a non-skilled worker	Yes, community based	Less than 17,500 RWF	No did not sell	Traditional dwelling	Unimproved source	30 minutes and more	Yes	40 plus	Non improved	No	Yes	No	Put / Rinsed into toilet	Rarely	Rarely	Rarely	No		Mattress;Mobile phone	Often	Never	Sometimes	Often	Often	Often	Yes	2	2	0	1	0	2	0
68	Ubudehe 2	Yes	No	Rulindo	Married (monogamy)	2	1	1	Male	Wife	Catholicism	Yes	Primary level complete (6-8 years)	6	I am on irregular paid work	I am a non-skilled worker	Yes, community based	Less than 17,500 RWF	No did not sell	Household with hard materials	Improved source	Less than 30 minutes	Yes	40 plus	Improved	No	Yes	No	Put / Rinsed into toilet	Sometimes	Always	Always	Yes	None of these	Mattress;Radio	Sometimes	Sometimes	Sometimes	Never	Sometimes	Sometimes	Yes	3	1	1	0	1	1	2
69	Ubudehe 2	Yes	No	Rulindo	Cohabitating with a man/woman	8	6	6	Male	Wife	Protestantism	Yes	Primary level but not complete (less than 6 years)	4	I am a housewife	I am a non-skilled worker	Yes, community based	36,000-99,000 RWF	No did not sell	Household covered by iron sheets	Improved source	Water on premises	No	40 plus	Improved	No	Yes	No	Put / Rinsed into latrine	Always	Always	Always	Yes	Bicycle	Mattress;Mobile phone	Sometimes	Sometimes	Sometimes	Never	Sometimes	Sometimes	Yes	7	7	3	3	0	2	1
70	Ubudehe 1	Yes	No	Rulindo	Cohabitating with a man/woman	4	2	2	Male	Wife	Protestantism	Yes	Primary level complete (6-8 years)	6	I work in the field	I am a non-skilled worker	Yes, community based	Less than 17,500 RWF	No did not sell	Traditional dwelling	Unimproved source	Water on premises	No	20-40 liters	Non improved	No	No	No	Put / Rinsed into toilet	Rarely	Always	Rarely	No	None of these	None of these	Never	Never	Never	Never	Sometimes	Sometimes	Yes	2	2	1	1	2	2	0
71	Ubudehe 3	Yes	No	Rulindo	Married (monogamy)	7	5	5	Male	Wife	Catholicism	Yes	Primary level complete (6-8 years)	7	I work in the field	I am a non-skilled worker	Yes, community based	Less than 17,500 RWF	No did not sell	Household with hard materials	Improved source		No	40 plus	Improved	No	Yes	Yes	Child used toilet / latrine	Rarely	Sometimes	Sometimes	Yes	None of these	Mobile phone	Always	Sometimes	Never	Sometimes	Sometimes	Sometimes	Yes	6	5	3	2	0	3	1
72	Ubudehe 2	Yes	No	Rulindo	Married (monogamy)	3	1	1	Male	Wife	Islam	Yes	Secondary School, Senior 5-6 complete	12	I work in the field	I am a non-skilled worker	Yes, community based	17,500-35,000 RWF	No did not sell	Traditional dwelling	Unimproved source	Water on premises	Yes	20-40 liters	Improved	No	Yes	No	Put / Rinsed into toilet	Sometimes	Always	Sometimes	No	None of these	Mattress;Radio;Mobile phone	Always	Sometimes	Sometimes	Sometimes	Sometimes	Sometimes	Yes	1	1	0	1	1	1	0
73	Ubudehe 3	Yes	No	Rulindo	Married (monogamy)	4	2	2	Male	I am head of household	No religion	Yes	Secondary School, Senior 5-6 complete	12	I am on irregular paid work	I am a non-skilled worker	Yes, community based	36,000-99,000 RWF	No did not sell	Household covered by iron sheets	Unimproved source	30 minutes and more	Yes	10-20 liters	Non improved	No		No	Put / Rinsed into toilet	Sometimes	Always	Always	Yes	None of these	Mattress;Radio;Mobile phone	Always	Sometimes	Sometimes	Sometimes	Sometimes	Sometimes	Yes	3	2	0	2	0	2	1
74	Ubudehe 2	Yes	No	Rulindo	Married (monogamy)	4	2	2	Male	Wife	Catholicism	Yes	Primary level complete (6-8 years)	6	I work in the field			Less than 17,500 RWF	No did not sell	Household with hard materials	Unimproved source	30 minutes and more	Yes	20-40 liters	Improved	No	Yes	Yes	Put / Rinsed into toilet	Never	Never	Always	Yes	None of these	Mattress;Radio;Mobile phone	Always	Never	Always	Always	Sometimes	Sometimes	Yes	3	2	1	1	0	2	0
75	Ubudehe 3	Yes	Yes	Rulindo	Married (monogamy)	7	5	5	Male	Wife	Catholicism	Yes	Primary level complete (6-8 years)	6	I work in the field	I am a non-skilled worker	No	Less than 17,500 RWF	No did not sell	Household covered by iron sheets	Improved source	Water on premises	No	20-40 liters	Improved	No	Yes	No	Put / Rinsed into toilet	Sometimes	Sometimes	Sometimes	No	None of these	Mattress;Mobile phone	Always	Always	Always	Always	Always	Always	No	5	5	4	1	0	5	0
76	Ubudehe 3	Yes	No	Rulindo	Married (monogamy)	9	7	7	Male	Wife	Catholicism	Yes	Primary level but not complete (less than 6 years)	4	I am a housewife	I am a non-skilled worker	Yes, community based	Less than 17,500 RWF	No did not sell	Household covered by iron sheets	Improved source	30 minutes and more	Yes	40 plus	Non improved	No	Yes	Yes	Put / Rinsed into latrine	Always	Always	Always	Yes	None of these	Mattress;Mobile phone	Often	Never	Never	Never	Never	Never	No	8	8	2	5	0	2	1
77	Ubudehe 3	Yes	No	Rulindo	Married (monogamy)	5	3	3	Male	Wife	Catholicism	Yes	Primary level but not complete (less than 6 years)	3	I work in the field	I am a non-skilled worker	Yes, community based	Less than 17,500 RWF	No did not sell	Household with hard materials	Improved source		No	20-40 liters	Improved		Yes	No	Put / Rinsed into latrine	Sometimes	Sometimes	Sometimes	No	None of these	Mattress;Mobile phone	Always	Always	Always	Sometimes	Sometimes	Sometimes	Yes	3	3	1	2	1	3	0
78	Ubudehe 2	Yes	No	Rulindo	Married (monogamy)	7	7	5	Male	Wife	Protestantism	No	Not any	0	I am on irregular paid work	I am a non-skilled worker	Yes, community based	Less than 17,500 RWF	Yes, education	Household with hard materials	Improved source	Water on premises	No	40 plus	Non improved	No	Yes	No	Put / Rinsed into toilet	Sometimes	Always	Sometimes	No	None of these	Radio;Mobile phone	Sometimes	Never	Never	Never	Sometimes	Sometimes	No	7	5	2	3	0	3	0
79	Ubudehe 2	Yes	Yes	Rulindo	Married (monogamy)	6	4	4	Male	Wife	Catholicism	Yes	Primary level but not complete (less than 6 years)	4	I work in the field	I am a non-skilled worker	Yes, community based	Less than 17,500 RWF	No did not sell	Household covered by iron sheets	Improved source	Less than 30 minutes	Yes	10-20 liters	Improved	No	Yes	No	Put / Rinsed into toilet	Sometimes	Always	Sometimes	No	None of these	None of these	Always	Sometimes	Always	Always	Always	Always	No	5	4	2	2	0	5	0
80	Ubudehe 3	Yes	No	Rulindo	Married (monogamy)	4	3	3	Male	Wife	Catholicism	Yes	Primary level but not complete (less than 6 years)	4	I work in the field	I am a non-skilled worker	Yes, community based	36,000-99,000 RWF	No did not sell	Household with hard materials	Improved source	Less than 30 minutes	Yes	20-40 liters	Improved		Yes	No	Put / Rinsed into toilet	Always	Always	Always	Yes	None of these	None of these	Sometimes	Sometimes	Sometimes	Sometimes	Sometimes	Sometimes	Yes	3	3	0	3	0	3	0
81	Ubudehe 2	Yes	No	Rulindo	Married (monogamy)	3	1	1	Male	Wife	Catholicism	Yes	Primary level complete (6-8 years)	6	I am a housewife	I am a non-skilled worker	Yes, community based	Less than 17,500 RWF	No did not sell	Household covered by iron sheets	Improved source	Water on premises	No	20-40 liters	Improved	No	Yes	No	Put / Rinsed into toilet	Sometimes	Sometimes	Sometimes	No	None of these	Radio;Mobile phone	Often	Never	Sometimes	Often	Always	Always	No	1	1	1	0	0	1	0
82	Ubudehe 1	Yes	No	Rulindo	Married (monogamy)	3	2	2	Male	Wife	Protestantism	Yes	Secondary school but not complete	9	I work in the field	I am a non-skilled worker	Yes, community based	Less than 17,500 RWF	No did not sell	Household covered by grass	Improved source	Water on premises	No	20-40 liters	Non improved	No	Yes	No	Child used toilet / latrine	Always	Always	Always	No	None of these		Sometimes	Often	Often	Often	Often	Often	Yes	2	2	0	2	0	2	0
83	Ubudehe 3	Yes	No	Rulindo	Married (monogamy)	5	3	3	Male	Wife	Protestantism	Yes	Primary level but not complete (less than 6 years)	4	I work in the field	I am a non-skilled worker	Yes, community based	Less than 17,500 RWF	No did not sell	Household covered by iron sheets	Improved source	Water on premises	No	20-40 liters	Non improved	No	Yes	Yes	Child used toilet / latrine	Always	Always	Always	No	None of these	Mattress;Mobile phone	Never	Never	Never	Never	Never	Never	No	3	3	2	1	0	3	0
85	Ubudehe 3	Yes	No	Rulindo	Married (monogamy)	7	5	5	Male	Wife	Catholicism	Yes	Primary level but not complete (less than 6 years)	4	I work in the field	I am a non-skilled worker	No	Less than 17,500 RWF	No did not sell	Household covered by iron sheets	Improved source	Less than 30 minutes	No	10-20 liters	Improved	No	No	No	Put / Rinsed into toilet	Sometimes	Sometimes	Sometimes	No	None of these	None of these	Always	Sometimes	Sometimes	Never	Always	Always	No	5	5	3	2	0	4	0
86	Ubudehe 3	Yes	No	Rulindo	Married (monogamy)	5	4	3	Male	Wife	Catholicism	Yes	Primary level complete (6-8 years)	6	I work in the field		Yes, community based	36,000-99,000 RWF	No did not sell	Household covered by iron sheets	Unimproved source	30 minutes and more	No	10-20 liters	Improved	No	Yes	No	Put / Rinsed into toilet	Always	Sometimes	Sometimes	No	None of these	Mattress;Radio;Mobile phone	Sometimes	Sometimes	Sometimes	Never	Sometimes	Sometimes	No	5	3	0	3	1	3	1
89	Ubudehe 2	Yes	No	Rulindo	Single	3	1	1	Female	Daughter	Catholicism	Yes	Primary level complete (6-8 years)	12	I am a housewife		Yes, community based	Less than 17,500 RWF	No did not sell	Household with hard materials	Improved source	Water on premises	Yes	40 plus	Non improved	No	Yes	No	Child used toilet / latrine	Always	Always	Always	Yes	None of these	Mattress;Mobile phone	Always	Never	Never	Never	Sometimes	Never	No	1	1	1	0	0	1	0
90	Ubudehe 3	Yes	No	Gicumbi	Married (monogamy)	9	8	7	Male	Wife	Protestantism	Yes	Primary level but not complete (less than 6 years)	4	I am a housewife	I am a non-skilled worker	Yes, community based	Less than 17,500 RWF	No did not sell	Household covered by iron sheets	Unimproved source	30 minutes and more	No	20-40 liters	Non improved	No	Yes	Yes	Put / Rinsed into latrine	Sometimes	Sometimes	Sometimes	No	None of these	Mobile phone	Never	Never	Never	Never	Never	Never	No	8	8	2	5	0	4	0
91	Ubudehe 2	Yes	No	Rulindo	Single	5	1	1	Female	Daughter	Catholicism	Yes	Secondary school, Senior 1-4 complete	9	I work in the field	I am a non-skilled worker	Yes, community based	Less than 17,500 RWF	No did not sell	Household with hard materials	Unimproved source	Water on premises	No	20-40 liters	Non improved	Yes	Yes	No	Put / Rinsed into toilet	Rarely	Sometimes	Rarely	No	None of these	Mattress;Mobile phone	Never	Sometimes	Never	Never	Never	Never	No	1	1	0	1	0	1	0
92	Ubudehe 2	Yes	No	Gicumbi	Married (monogamy)	4	2	2	Male	Wife	Adventist	Yes	Secondary school but not complete	11	I work in the field	I am a non-skilled worker	Yes, community based	Less than 17,500 RWF	No did not sell	Household covered by iron sheets	Unimproved source	30 minutes and more	Yes	10-20 liters	Improved	No	Yes	No	Child used toilet / latrine	Always	Always	Always	No	None of these	Mobile phone	Never	Never	Sometimes	Never	Sometimes	Never	Yes	2	2	0	2	0	2	0
93	Ubudehe 3	Yes	No	Gicumbi	Married (monogamy)	7	3	3	Male	Wife	Catholicism	Yes	Tertiary, University level but not complete	14	I have a paid job	I am a civil servant	Yes, Public	100,000-199,000 RWF	No did not sell	Household with hard materials	Improved source	Water on premises	Yes	40 plus	Improved	No	Yes	Yes	Put / Rinsed into toilet	Always	Always	Always	Yes	Bicycle;Motorcycle	Mattress;Iron;Refrigerator;Radio;Television;Mobile phone	Always	Sometimes	Never	Never	Always	Never	Yes	3	3	3	0	3	3	0
94	Ubudehe 3	Yes	No	Rulindo	Single	6	1	1	Female	Other family relation	Catholicism	Yes	Secondary school but not complete	8	I am a housewife	I am a non-skilled worker	Yes, community based	Less than 17,500 RWF	No did not sell	Household with hard materials	Improved source	Less than 30 minutes	Yes	10-20 liters	Improved	No	No	No	Put / Rinsed into toilet	Always	Always	Sometimes	Yes	None of these	Mattress;Radio;Mobile phone	Never	Sometimes	Never	Never	Often	Sometimes	No	1	1	0	1	0	1	0
95	Ubudehe 3	Yes	No	Gicumbi	Married (monogamy)	6	5	5	Male	Wife	Catholicism	Yes	Primary level complete (6-8 years)	6	I work in the field	I am a non-skilled worker	Yes, community based	17,500-35,000 RWF	No did not sell	Household with hard materials	Improved source	Water on premises	No	20-40 liters	Improved	No	Yes	No	Put / Rinsed into toilet	Always	Always	Always	Yes	Bicycle	Mattress;Radio	Always	Sometimes	Sometimes	Always	Always	Always	Yes	5	5	2	3	0	2	0
96	Ubudehe 2	Yes	No	Gicumbi	Married (monogamy)	3	1	1	Male	Wife	Catholicism	Yes	Primary level but not complete (less than 6 years)	5	I work in the field	I am a non-skilled worker	Yes, community based	36,000-99,000 RWF	No did not sell	Household covered by iron sheets	Improved source	Less than 30 minutes	Yes	40 plus	Non improved	No	Yes	No	Thrown into garbage	Sometimes	Always	Always	No	None of these	Mattress;Mobile phone	Always	Always	Always	Often	Often	Often	Yes	1	1	0	1	0	1	0
97	Ubudehe 2	Yes	No	Gicumbi	Married (monogamy)	4	2	2	Male	Wife	Protestantism	Yes	Secondary School, Senior 5-6 complete	12	I am a housewife	I am a non-skilled worker	Yes, community based	Less than 17,500 RWF	No did not sell	Household covered by iron sheets	Improved source	30 minutes and more	Yes	20-40 liters	Improved	No	Yes	No	Put / Rinsed into toilet	Sometimes	Sometimes	Sometimes	Yes		Mattress;Radio;Mobile phone	Often	Never	Sometimes	Always	Always	Always	Yes	2	2	1	1	0	2	0
98	Ubudehe 3	Yes	No	Gicumbi	Cohabitating with a man/woman	3	2	1	Male	Wife	Adventist	Yes	Secondary school but not complete	9	I am a housewife	I am a non-skilled worker	Yes, community based	200,000-499,000 RWF	No did not sell	Household covered by iron sheets	Other	Water on premises	Yes	20-40 liters	Improved	No	Yes	No	Put / Rinsed into latrine	Always	Always	Always	Yes	None of these	Mattress;Iron;Radio;Mobile phone	Often	Sometimes	Often	Sometimes	Always	Always	No	3	1	1	0	1	2	1
99	Ubudehe 3	Yes	No	Rulindo	Married (monogamy)	4	2	2	Male	Wife	Catholicism	Yes	Tertiary, University level complete	16	I work in the field	I am a non-skilled worker	Yes, Public	Less than 17,500 RWF	No did not sell	Household covered by iron sheets	Improved source	Water on premises	Yes	40 plus	Improved	No	Yes	Yes	Put / Rinsed into toilet	Always	Always	Always	Yes	None of these	Mattress;Radio;Mobile phone	Sometimes	Sometimes	Never	Never	Sometimes	Sometimes	No	2	2	1	1	0	2	0
100	Ubudehe 2	Yes	No	Gicumbi	Married (monogamy)	3	1	1	Male	Wife	Protestantism	Yes	Secondary school but not complete	8	I am a housewife	I am a non-skilled worker	Yes, community based	Less than 17,500 RWF	No did not sell	Household covered by iron sheets	Improved source	Water on premises	No	10-20 liters	Improved	Yes	Yes	No	Put / Rinsed into toilet	Always	Sometimes	Always	Yes	None of these	Mattress	Never	Never	Sometimes	Never	Sometimes	Never	No	1	1	1	0	1	1	0
101	Ubudehe 3	Yes	No	Rulindo	Cohabitating with a man/woman	4	3	3	Male	Wife	Protestantism	Yes	Primary level but not complete (less than 6 years)	4	I work in the field	I am a non-skilled worker	Yes, community based	Less than 17,500 RWF	No did not sell	Household covered by iron sheets	Improved source	Water on premises	No	20-40 liters	Non improved	No	Yes	No	Thrown into garbage	Sometimes	Always	Always	Yes	None of these	Radio;Mobile phone	Always	Sometimes	Never	Never	Always	Always	No	3	3	1	2	1	3	0
102	Ubudehe 3	Yes	No	Rulindo	Married (monogamy)	7	5	5	Male	Wife	Catholicism	Yes	Primary level but not complete (less than 6 years)	5	I work in the field	I am a non-skilled worker	Yes, community based	Less than 17,500 RWF	No did not sell	Household covered by iron sheets	Improved source	Water on premises	Yes	40 plus	Improved	No	Yes	No	Put / Rinsed into toilet	Always	Always	Sometimes	Yes	None of these	Mattress;Radio;Mobile phone	Sometimes	Never	Sometimes	Sometimes	Often	Sometimes	No	6	5	2	3	1	5	0
103	Ubudehe 3	Yes	No	Gicumbi	Cohabitating with a man/woman	3	1	1	Male	Wife	Catholicism	Yes	Secondary school but not complete	9	I am a housewife	I am a non-skilled worker	Yes, community based	Less than 17,500 RWF	Yes, other	Household covered by iron sheets	Improved source	Less than 30 minutes	Yes	40 plus	Non improved	No	Yes	No	Put / Rinsed into toilet	Always	Always	Always	Yes	None of these	Mattress;Mobile phone	Always	Never	Never	Never	Always	Never	Yes	1	1	1	0	1	1	1
104	Ubudehe 2	Yes	No	Rulindo	Married (monogamy)	4	2	2	Male	Wife	Catholicism	Yes	Primary level but not complete (less than 6 years)	5	I work in the field	I am a non-skilled worker	Yes, community based	17,500-35,000 RWF	No did not sell	Household covered by iron sheets	Improved source	30 minutes and more	Yes	10-20 liters	Improved	No	Yes	No	Put / Rinsed into toilet	Sometimes	Sometimes	Sometimes	No	None of these	Mattress;Radio;Mobile phone	Always	Sometimes	Always	Sometimes	Always	Always	No	2	2	1	1	0	2	0
105	Ubudehe 3	Yes	No	Gicumbi	Married (monogamy)	5	4	4	Male	Wife	Catholicism	Yes	Primary level complete (6-8 years)	6	I work in the field	I am a non-skilled worker	Yes, community based	17,500-35,000 RWF	No did not sell	Household with hard materials	Improved source	Water on premises	No	40 plus	Improved	No	Yes	No	Put / Rinsed into latrine	Always	Always	Always	Yes	Bicycle	Mattress;Mobile phone	Sometimes	Sometimes	Sometimes	Never	Sometimes	Sometimes	Yes	4	4	2	2	0	2	0
106	Ubudehe 1	Yes	No	Gicumbi	Married (monogamy)	5	3	3	Male	Wife	Protestantism	Yes	Primary level but not complete (less than 6 years)	3	I am a housewife	I am a non-skilled worker	Yes, community based	Less than 17,500 RWF	No did not sell	Household with hard materials	Improved source	Water on premises	Yes	10-20 liters	Improved	No	Yes	Yes	Put / Rinsed into toilet	Always	Always	Always	Yes	Bicycle	Mattress;Mobile phone	Often	Never	Never	Never	Often	Often	Yes	3	3	1	2	0	3	0
107	Ubudehe 1	Yes	No	Rulindo	Married (monogamy)	10	8	8	Male	I am head of household	Catholicism	Yes	Primary level but not complete (less than 6 years)	2	I work in the field	I am a non-skilled worker	Yes, community based	Less than 17,500 RWF	No did not sell	Household with hard materials	Improved source	30 minutes and more	Yes	40 plus	Improved	No	Yes	No	Put / Rinsed into latrine	Sometimes	Rarely	Sometimes	No	None of these	Radio;Mobile phone	Always	Never	Never	Never	Sometimes	Sometimes	No	8	8	4	4	0	6	0
108	Ubudehe 3	Yes	No	Gicumbi	Single	7	1	1	Male	Daughter	Catholicism	Yes	Primary level but not complete (less than 6 years)	6	I am on irregular paid work	I am a skilled worker	Yes, community based	100,000-199,000 RWF	No did not sell	Household covered by iron sheets	Improved source	Water on premises	Yes	40 plus	Non improved	No	Yes	Yes	Put / Rinsed into latrine	Always	Always	Always	Yes	Bicycle	Mattress;Iron;Mobile phone	Always	Always	Always	Always	Often	Often	Yes	1	1	1	0	0	1	0
109	Ubudehe 2	Yes	No	Rulindo	Divorced/Separated	8	1	1	Male	Daughter	Protestantism	Yes	Secondary school but not complete	8	I work in the field	I am a non-skilled worker	Yes, community based	Less than 17,500 RWF	No did not sell	Household covered by iron sheets	Improved source		No	20-40 liters	Non improved	Yes	Yes	No	Put / Rinsed into toilet	Sometimes	Always	Sometimes	No	None of these	Mattress;Mobile phone	Always	Always	Always	Always	Always	Always	No	1	1	1	0	1	1	0
110	Ubudehe 2	Yes	No	Gicumbi	Married (monogamy)	4	2	2	Male	Wife	Adventist	Yes	Secondary school but not complete	7	I work in the field	I am a non-skilled worker	Yes, community based	Less than 17,500 RWF	No did not sell	Household with hard materials	Unimproved source	30 minutes and more	No	20-40 liters	Improved	No	No	No	Child used toilet / latrine	Never	Always	Never	No	None of these	Mattress;Radio;Mobile phone	Always	Never	Never	Never	Never	Never	No	2	2	1	1	0	2	0
111	Ubudehe 2	Yes	No	Gicumbi	Married (monogamy)	7	7	6	Male	Wife	Protestantism	Yes	Primary level but not complete (less than 6 years)	6	I am a housewife	I am a non-skilled worker	Yes, community based	36,000-99,000 RWF	No did not sell	Household covered by iron sheets	Improved source	Water on premises	No	40 plus	Improved	No	Yes	No	Put / Rinsed into latrine	Always	Always	Always	Yes	None of these	Mattress;Mobile phone	Always	Always	Sometimes	Sometimes	Always	Always	No	7	6	2	4	0	3	0
112	No category given	Yes	No	Gicumbi	Married (monogamy)	4	2	2	Male	Wife	Catholicism	Yes	Primary level complete (6-8 years)	6	I work in the field	I am a non-skilled worker	Yes, community based	17,500-35,000 RWF	No did not sell	Household covered by iron sheets	Improved source	Water on premises	No	20-40 liters	Improved	No	Yes	No	Put / Rinsed into toilet	Sometimes	Sometimes	Always	No	Bicycle	Mattress;Mobile phone	Often	Sometimes	Never	Sometimes	Often	Never	No	2	2	1	1	1	2	0
113	Ubudehe 2	Yes	No	Gicumbi	Married (monogamy)	4	2	2	Male	Wife	Protestantism	Yes	Primary level but not complete (less than 6 years)	4	I work in the field	I am a non-skilled worker	Yes, community based	Less than 17,500 RWF	Yes, for food;Yes to pay loan;Yes, other	Household with hard materials	Improved source	Water on premises	No	40 plus	Improved	No	Yes	No	Put / Rinsed into toilet	Always	Rarely	Always	No	None of these	Mattress;Mobile phone	Never	Never	Never	Never	Sometimes	Sometimes	Yes	2	2	2	0	1	2	0
115	Ubudehe 3	Yes	Yes	Gicumbi	Married (monogamy)	4	2	2	Male	Wife	Catholicism	Yes	Primary level complete (6-8 years)	6	I am a housewife	I am a non-skilled worker		Less than 17,500 RWF	No did not sell	Household covered by iron sheets	Improved source	30 minutes and more	No	40 plus	Improved	No	Yes	No	Put / Rinsed into toilet	Always	Always	Always	No	Bicycle	Mobile phone	Always	Never	Never	Never	Often	Often	Yes	2	2	2	0	0	2	0
116	Ubudehe 2	Yes	No	Gicumbi	Married (monogamy)	9	8	8	Male	Wife	Catholicism	No	Not any	0	I work in the field		Yes, community based	17,500-35,000 RWF	No did not sell	Household with hard materials	Unimproved source	30 minutes and more	Yes	40 plus	Improved	No	Yes	No	Child used toilet / latrine	Rarely	Always	Always	No	Bicycle	Mattress;Radio;Mobile phone	Always	Sometimes	Always	Never	Often	Sometimes	Yes	8	8	6	2	0	3	0
117	Ubudehe 1	Yes	No	Gicumbi	Single	4	1	1	Female	Daughter	Protestantism	Yes	Secondary school but not complete	8	I work in the field	I am a non-skilled worker	Yes, community based	Less than 17,500 RWF	No did not sell	Household covered by iron sheets	Improved source	30 minutes and more	No	10-20 liters	Non improved	No	Yes	No	Put / Rinsed into toilet	Always	Always	Always	No	None of these	Mattress;Mobile phone	Always	Never	Never	Never	Always	Never	Yes	1	1	0	1	1	1	1
118	Ubudehe 2	Yes	No	Gicumbi	Married (monogamy)	7	6	5	Male	Wife	Catholicism	Yes	Primary level complete (6-8 years)	6	I am a housewife	I am a non-skilled worker	Yes, community based	17,500-35,000 RWF	No did not sell	Household with hard materials	Improved source	30 minutes and more	Yes	40 plus	Non improved	No	Yes	No	Put / Rinsed into latrine	Always	Always	Always	Yes	Motorcycle	Mattress;Radio;Mobile phone	Often	Sometimes	Sometimes	Often	Often	Often	Yes	6	5	1	5	1	4	0
119	Ubudehe 2	Yes	No	Gicumbi	Single	8	3	3	Male	Daughter	Catholicism	Yes	Secondary school but not complete	10	I work in the field	I am a non-skilled worker	No	17,500-35,000 RWF	No did not sell	Household with hard materials	Unimproved source	Water on premises	Yes	20-40 liters	Non improved	No	Yes	No	Put / Rinsed into latrine	Rarely	Rarely	Always	No	None of these	Mattress;Radio;Mobile phone	Never	Never	Never	Never	Never	Never	Yes	3	3	3	0	0	2	0
120	Ubudehe 3	Yes	No	Rulindo	Married (monogamy)	4	2	2	Male	Wife	Catholicism	Yes	Secondary school but not complete	9	I work in the field	I am a non-skilled worker	Yes, community based	Less than 17,500 RWF	No did not sell	Household with hard materials	Improved source	30 minutes and more	Yes	20-40 liters	Improved	No	Yes	No	Put / Rinsed into latrine	Always	Always	Always	Yes	None of these	Mattress;Mobile phone	Sometimes	Never	Always	Never	Sometimes	Sometimes	Yes	2	2	1	1	0	2	0
121	Ubudehe 2	Yes	No	Gicumbi	Married (monogamy)	6	5	5	Male	Wife	Catholicism	No	Not any	0	I work in the field	I am a non-skilled worker	Yes, community based	Less than 17,500 RWF	No did not sell	Household with hard materials	Improved source	Water on premises	No	20-40 liters	Improved	No	No	No	Put / Rinsed into toilet	Sometimes	Always	Always	No	Bicycle	Mobile phone;None of these	Always	Never	Never	Never	Always	Always	Yes	5	5	3	2	0	2	0
122	Ubudehe 2	Yes	No	Gicumbi	Married (monogamy)	4	2	2	Male	Wife	Protestantism	Yes	Primary level complete (6-8 years)	6	I work in the field	I am a non-skilled worker	Yes, community based	Less than 17,500 RWF	No did not sell	Household with hard materials	Unimproved source	30 minutes and more	No	5-10 liters	Improved	No	Yes	No	Child used toilet / latrine	Sometimes	Always	Rarely	No	None of these	Mattress	Always	Often	Often	Sometimes	Often	Sometimes	Yes	2	2	0	2	0	2	0
123	Ubudehe 3	Yes	No	Gicumbi	Married (monogamy)	5	3	3	Male	Wife	Catholicism	Yes	Primary level complete (6-8 years)	6	I am a housewife	I am a non-skilled worker	Yes, community based	17,500-35,000 RWF	No did not sell	Household covered by iron sheets	Improved source	Water on premises	Yes	40 plus	Improved	No	Yes	Yes	Put / Rinsed into latrine	Always	Always	Always	Yes	Bicycle	Mattress;Iron;Radio;Mobile phone	Always	Always	Often	Sometimes	Always	Often	Yes	3	3	3	0	0	3	0
124	Ubudehe 3	Yes	No	Gicumbi	Married (monogamy)	8	5	5	Male	Wife	Protestantism	Yes	Primary level complete (6-8 years)	6	I work in the field	I am a non-skilled worker	Yes, Public	100,000-199,000 RWF	No did not sell	Household covered by iron sheets	Improved source	Water on premises	Yes	40 plus	Improved	No	Yes	No	Put / Rinsed into toilet	Always	Always	Sometimes	Yes	Bicycle	Mattress;Radio;Television;Mobile phone	Never	Never	Never	Never	Often	Never	Yes	6	5	3	2	1	4	0
125	Ubudehe 2	Yes	No	Gicumbi	Married (monogamy)	5	3	3	Male	Wife	Catholicism	Yes	Primary level but not complete (less than 6 years)	4	I am a housewife	I am a non-skilled worker	Yes, community based	Less than 17,500 RWF	No did not sell	Household covered by iron sheets		Water on premises	Yes	40 plus	Improved	No	Yes	No	Child used toilet / latrine	Always	Always	Always	Yes	Bicycle	Mattress;Iron;Radio;Mobile phone	Always	Often	Always	Never	Always	Always	Yes	3	3	2	1	0	3	0
126	Ubudehe 2	Yes	No	Rulindo	Married (monogamy)	6	4	4	Male	Wife	Protestantism	Yes	Primary level complete (6-8 years)	6	I work in the field	I am a non-skilled worker	Yes, community based	36,000-99,000 RWF	No did not sell	Household with hard materials	Improved source	30 minutes and more	Yes	20-40 liters	Improved	No	Yes	No	Put / Rinsed into latrine	Always	Always	Always	Yes	None of these	Mattress;Radio;Mobile phone	Always	Always	Always	Always	Always	Always	No	4	4	2	2	0	4	0
127	Ubudehe 3	Yes	No	Rulindo	Widowed	4	3	3	Female	I am head of household	Protestantism	Yes	Primary level complete (6-8 years)	2	I work in the field	I am a non-skilled worker	Yes, community based	Less than 17,500 RWF	No did not sell	Household covered by iron sheets	Improved source		Yes	20-40 liters	Improved	No	No	No	Put / Rinsed into toilet	Always	Always	Always	No	None of these	Mattress	Always	Always	Always	Sometimes	Always	Always	No	3	3	2	1	3	3	0
128	Ubudehe 2	Yes	No	Gicumbi	Cohabitating with a man/woman	3	2	2	Male	Wife	Catholicism	Yes	Secondary School, Senior 5-6 complete	12	I work in the field	I am a non-skilled worker	Yes, community based	Less than 17,500 RWF	No did not sell	Household with hard materials	Unimproved source	30 minutes and more	Yes	20-40 liters	Improved	No	Yes	No	Put / Rinsed into toilet	Always	Always	Always	Yes	None of these	Mattress;Radio;Mobile phone	Never	Never	Never	Never	Sometimes	Sometimes	Yes	2	2	1	1	0	2	0
129	Ubudehe 2	Yes	No	Gicumbi	Married (monogamy)	5	2	2	Male	Wife	Protestantism	Yes	Secondary School, Senior 5-6 complete	15	I work in the field	I am a non-skilled worker	Yes, community based	17,500-35,000 RWF	No did not sell	Household covered by iron sheets	Improved source	30 minutes and more	No	20-40 liters	Improved	No	Yes	No	Thrown into garbage	Always	Always	Always	Yes	None of these	Mattress;Radio;Mobile phone	Always	Never	Never	Never	Never	Never	No	2	2	1	1	2	2	0
130	Ubudehe 1	Yes	No	Gicumbi	Single	11	1	1	Male	Daughter	Catholicism	Yes	Secondary school but not complete	9	I work in the field	I am a non-skilled worker	Yes, community based	17,500-35,000 RWF	No did not sell	Household covered by iron sheets	Improved source	Water on premises	No	40 plus	Non improved	No	Yes	Yes	Put / Rinsed into toilet	Always	Always	Always	Yes		Mattress;Iron;Radio;Mobile phone	Always	Always	Always	Often	Often	Often	Yes	1	1	0	1	0	1	0
131	Ubudehe 3	Yes	No	Rulindo	Married (monogamy)	5	3	3	Male	Wife	Protestantism	Yes	Primary level but not complete (less than 6 years)	2	I work in the field	I am a non-skilled worker	Yes, community based	17,500-35,000 RWF	No did not sell	Household covered by iron sheets	Improved source	Water on premises	Yes	40 plus	Improved	No	Yes	No	Put / Rinsed into toilet	Always	Always	Always	Yes	Motorcycle	Mattress;Mobile phone	Always	Always	Always	Always	Always	Always	Yes	3	3	1	2	0	3	0
132	Ubudehe 2	Yes	No	Gicumbi	Married (monogamy)	4	1	1	Male	Wife	Protestantism	Yes	Secondary school but not complete	9	I work in the field	I am a non-skilled worker	Yes, community based	17,500-35,000 RWF	No did not sell	Household with hard materials	Improved source	Water on premises	Yes	10-20 liters	Improved	No	Yes	No	Put / Rinsed into toilet	Always	Always	Sometimes	No	Bicycle	Mattress;Mobile phone	Sometimes	Sometimes	Sometimes	Never	Sometimes	Sometimes	Yes	1	1	1	0	0	1	0
133	Ubudehe 2	Yes	Yes	Gicumbi	Married (monogamy)	8	8	8	Male	Wife	Protestantism	Yes	Primary level complete (6-8 years)	6	I work in the field	I am a non-skilled worker	Yes, community based	Less than 17,500 RWF	No did not sell	Household covered by iron sheets	Improved source	Water on premises	No	20-40 liters	Improved	No	No	No	Put / Rinsed into toilet	Sometimes	Never	Sometimes	Yes	None of these	Mattress	Never	Never	Never	Never	Sometimes	Never	Yes	8	8	5	3	0	7	0
134	Ubudehe 2	Yes	No	Gicumbi	Married (monogamy)	3	1	1	Male	Wife	Catholicism	Yes	Primary level but not complete (less than 6 years)	5	I work in the field	I am a non-skilled worker	Yes, community based	Less than 17,500 RWF	No did not sell	Household with hard materials	Unimproved source	Water on premises	No	20-40 liters	Non improved	No	Yes	No	Put / Rinsed into toilet	Always	Always	Always	No	None of these	Mattress;Radio;Mobile phone	Always	Always	Always	Always	Always	Always	No	1	1	1	0	1	1	0
135	Ubudehe 1	Yes	No	Gicumbi	Married (monogamy)	9	7	7	Male	Wife	Protestantism	Yes	Primary level but not complete (less than 6 years)	2	I work in the field	I am a non-skilled worker	Yes, community based	Less than 17,500 RWF	No did not sell	Household covered by iron sheets	Unimproved source	Water on premises	No	20-40 liters	Non improved	No	Yes	No	Put / Rinsed into toilet	Always	Never	Always	No	None of these	Mobile phone	Always	Never	Never	Never	Always	Always	Yes	7	7	3	4	0	5	0
136	Ubudehe 2	Yes	No	Gicumbi	Married (monogamy)	4	2	2	Male	Wife	Catholicism	Yes	Primary level complete (6-8 years)	7	I am a housewife	I am a non-skilled worker	Yes, community based	Less than 17,500 RWF	No did not sell	Household covered by iron sheets	Improved source	Water on premises	No	40 plus	Non improved	No	Yes	No	Put / Rinsed into latrine	Always	Always	Always	No	None of these	Mattress;Mobile phone	Always	Always	Never	Sometimes	Always	Always	Yes	2	2	1	1	0	2	0
137	Ubudehe 1	Yes	No	Gicumbi	Married (monogamy)	6	5	5	Male	Wife	Catholicism	Yes	Primary level but not complete (less than 6 years)	5	I work in the field	I am a non-skilled worker	Yes, community based	Less than 17,500 RWF	No did not sell	Household covered by grass	Unimproved source	30 minutes and more	Yes	40 plus	Non improved	No	No	No	Put / Rinsed into toilet	Always	Always	Sometimes	No	None of these	None of these	Sometimes	Sometimes	Often	Never	Always	Often	Yes	5	5	4	1	5	3	0
138	Ubudehe 3	Yes	No	Gicumbi	Married (monogamy)	8	6	6	Male	Wife	Protestantism	Yes	Primary level but not complete (less than 6 years)	1	I am a housewife	I am a non-skilled worker	Yes, community based	Less than 17,500 RWF	No did not sell	Household covered by iron sheets	Improved source	30 minutes and more	No	20-40 liters	Improved	No	Yes	No	Put / Rinsed into toilet	Sometimes	Sometimes	Sometimes	No	Bicycle	Mattress;Radio;Mobile phone	Sometimes	Never	Never	Sometimes	Never	Never	Yes	8	8	5	1	1	3	0
139	Ubudehe 2	Yes	No	Gicumbi	Married (monogamy)	3	1	1	Male	Wife	Other religion	Yes	Primary level complete (6-8 years)	6	I work in the field	I am a non-skilled worker	Yes, community based	17,500-35,000 RWF	No did not sell	Household with hard materials	Improved source	30 minutes and more	No	40 plus	Improved		Yes	No	Put / Rinsed into toilet	Sometimes	Sometimes	Always	No	None of these	Mattress;Radio;Mobile phone	Always	Sometimes	Sometimes	Sometimes	Sometimes	Sometimes	Yes	3	1	1	0	0	1	2
140	Ubudehe 3	Yes	No	Gicumbi	Married (monogamy)	5	4	4	Female	I am head of household	Protestantism	No	Not any	0	I am on irregular paid work	I am a non-skilled worker	Yes, community based	17,500-35,000 RWF	No did not sell	Household with hard materials	Improved source		Yes	40 plus	Non improved	No	Yes	No	Put / Rinsed into toilet	Sometimes	Sometimes	Sometimes	Yes	None of these	Radio;Mobile phone	Never	Never	Never	Never	Never	Never	No	4	4	2	2	0	5	0
141	Ubudehe 3	Yes	No	Gicumbi	Married (monogamy)	5	2	2	Male	Wife	Catholicism	Yes	Secondary School, Senior 5-6 complete	12	I work in the field	I am a non-skilled worker	Yes, Public	100,000-199,000 RWF	No did not sell	Household covered by iron sheets	Improved source	30 minutes and more	Yes	40 plus	Improved	No	Yes	Yes	Put / Rinsed into toilet	Always	Always	Always	Yes	None of these	Mattress;Iron;Radio;Television;Mobile phone	Always	Always	Always	Sometimes	Always	Always	Yes	2	2	1	1	2	2	0
142	Ubudehe 3	Yes	Yes	Gicumbi	Married (monogamy)	10	7	7	Male	Wife	Catholicism	Yes	Secondary school but not complete	9	I work in the field	I am a non-skilled worker	Yes, Public	36,000-99,000 RWF	Yes, education	Household with hard materials	Improved source	Water on premises	Yes	40 plus	Improved	No	Yes	No	Put / Rinsed into latrine	Always	Always	Always	Yes	None of these	Mattress;Radio;Mobile phone	Always	Sometimes	Always	Always	Always	Always	Yes	8	7	3	4	4	7	1
143	Ubudehe 3	Yes	No	Gicumbi	Cohabitating with a man/woman	4	3	3	Male	Wife	Protestantism	Yes	Primary level complete (6-8 years)	6	I am a housewife	I am a non-skilled worker	Yes, community based	Less than 17,500 RWF	No did not sell	Household covered by iron sheets	Improved source;Unimproved source	Water on premises	No	20-40 liters	Non improved	No	Yes	No	Put / Rinsed into latrine	Always	Always	Always	No	None of these	Mattress;Mobile phone	Sometimes	Never	Never	Sometimes	Sometimes	Sometimes	Yes	3	3	1	2	3	3	0
144	Ubudehe 2	Yes	No	Gicumbi	Married (monogamy)	8	9	8	Male	Wife	Protestantism	Yes	Primary level but not complete (less than 6 years)	2	I work in the field	I am a non-skilled worker	Yes, community based	Less than 17,500 RWF	No did not sell	Household covered by iron sheets	Improved source	Water on premises	No	40 plus	Improved	No	Yes	No	Put / Rinsed into toilet	Sometimes	Sometimes	Rarely	Yes	None of these	Mattress	Never	Never	Never	Never	Sometimes	Never	Yes	9	9	5	3	0	8	0
145	Ubudehe 3	Yes	No	Gicumbi	Married (monogamy)	7	5	5	Male	Wife	Protestantism	Yes	Primary level but not complete (less than 6 years)	5	I am on irregular paid work	I am a non-skilled worker	Yes, community based	17,500-35,000 RWF	Yes, education	Household with hard materials	Improved source;Unimproved source	Water on premises	Yes	40 plus	Improved	No	Yes	No	Put / Rinsed into toilet	Sometimes	Always	Sometimes	Yes	None of these	Mattress;Iron;Radio;Mobile phone	Always	Often	Often	Sometimes	Never	Never	Yes	6	5	2	3	0	5	1
146	Ubudehe 2	Yes	Yes	Rulindo	Married (monogamy)	3	1	1	Male	Wife	Catholicism	Yes	Secondary school but not complete	9	I work in the field	I am a non-skilled worker	Yes, community based	17,500-35,000 RWF	No did not sell	Household with hard materials	Improved source	Water on premises	No	40 plus	Improved	No	No	No	Put / Rinsed into latrine	Sometimes	Sometimes	Sometimes	Yes	None of these	Mattress;Mobile phone	Always	Sometimes	Always	Sometimes	Sometimes	Sometimes	No	1	1	1	0	1	1	0
147	Ubudehe 3	Yes	No	Gicumbi	Married (monogamy)	9	5	5	Male	Wife	Catholicism	Yes	Primary level complete (6-8 years)	6	I work in the field	I am a non-skilled worker	Yes, community based	17,500-35,000 RWF	No did not sell	Household with hard materials	Improved source	Water on premises	No	10-20 liters	Improved	No	Yes	No	Put / Rinsed into toilet	Always	Always	Always	No	None of these	Mattress;Mobile phone	Always	Always	Always	Never	Always	Always	Yes	5	5	1	4	0	5	0
148	Ubudehe 1	Yes	No	Gicumbi	Married (monogamy)	4	5	4	Male	Wife	Protestantism	Yes	Primary level but not complete (less than 6 years)	4	I am a housewife	I am a non-skilled worker	Yes, community based	Less than 17,500 RWF	No did not sell	Household with hard materials	Improved source	Less than 30 minutes	Yes	40 plus	Improved	No	Yes	No	Put / Rinsed into latrine	Always	Always	Always	Yes	None of these	Mattress;Mobile phone	Always	Never	Never	Never	Never	Never	Yes	5	4	1	3	0	5	0
149	Ubudehe 3	Yes	No	Gicumbi	Married (monogamy)	5	3	3	Male	Wife	Protestantism	Yes	Primary level complete (6-8 years)	6	I am on irregular paid work	I am a non-skilled worker	Yes, community based	Less than 17,500 RWF	No did not sell	Household with hard materials	Unimproved source	Water on premises	Yes	40 plus	Non improved	No	Yes	No	Put / Rinsed into toilet	Sometimes	Sometimes	Sometimes	No	None of these	Radio;Mobile phone	Never	Never	Never	Never	Never	Never	No	3	3	2	1	1	3	0
150	Ubudehe 3	Yes	No	Gicumbi	Cohabitating with a man/woman	5	3	3	Male	Wife	Catholicism	Yes	Primary level but not complete (less than 6 years)	4	I am a housewife	I am a non-skilled worker	Yes, community based	Less than 17,500 RWF	No did not sell	Household covered by iron sheets	Improved source	Water on premises	Yes	40 plus	Improved	No	Yes	No	Child used toilet / latrine	Always	Always	Always	Yes	None of these	Mattress;Radio;Mobile phone	Always	Always	Often	Always	Always	Never	No	3	3	1	2	0	3	0
151	Ubudehe 2	Yes	No	Gicumbi	Cohabitating with a man/woman	3	1	1	Male	Wife	Protestantism	Yes	Primary level complete (6-8 years)	6	I work in the field	I am a non-skilled worker	Yes, community based	17,500-35,000 RWF	No did not sell	Household covered by iron sheets	Improved source	Water on premises	No	40 plus	Non improved	No	Yes	No	Child used toilet / latrine	Always	Always	Always	Yes	Bicycle	Mattress;Radio;Mobile phone	Never	Never	Never	Always	Never	Never	Yes	1	1	0	1	0	1	0
152	Ubudehe 3	Yes	No	Gicumbi	Married (monogamy)	8	7	6	Male	Wife	Protestantism	Yes	Vocational training	8	I am a housewife		Yes, community based	17,500-35,000 RWF	No did not sell	Household covered by iron sheets	Unimproved source	30 minutes and more	Yes	40 plus	Non improved	No	Yes	Yes	Put / Rinsed into toilet	Always	Always	Always	Yes	None of these	Mattress;Mobile phone	Never	Never	Often	Often	Often	Often	Yes	7	6	3	3	0	4	0
153	Ubudehe 2	Yes	No	Gicumbi	Married (monogamy)	7	5	5	Male	Wife	Catholicism	Yes	Primary level complete (6-8 years)	6	I work in the field	I am a non-skilled worker	Yes, community based	Less than 17,500 RWF	No did not sell	Traditional dwelling	Unimproved source	Water on premises	Yes	10-20 liters	Non improved	No	Yes	No	Put / Rinsed into toilet	Always	Sometimes	Sometimes	No	None of these	Mattress;Mobile phone	Sometimes	Never	Never	Never	Never	Never	Yes	5	5	1	4	0	5	0
154	Ubudehe 3	Yes	No	Gicumbi	Married (monogamy)	10	8	8	Male	Wife	Protestantism	Yes	Primary level complete (6-8 years)	6	I work in the field	I am a non-skilled worker	Yes, community based	17,500-35,000 RWF	No did not sell	Household with hard materials	Unimproved source	Water on premises	No	20-40 liters	Non improved		Yes	No	Child used toilet / latrine	Rarely	Sometimes	Always	No	None of these	Radio;Mobile phone	Sometimes	Never	Never	Never	Sometimes	Sometimes	No	8	8	3	5	3	8	0
155	Ubudehe 3	Yes	No	Gicumbi	Married (monogamy)	4	2	2	Male	Wife	Catholicism	Yes	Primary level complete (6-8 years)	6	I work in the field	I am a non-skilled worker	Yes, community based	Less than 17,500 RWF	No did not sell	Household with hard materials	Unimproved source	30 minutes and more	Yes	10-20 liters	Non improved	No	Yes	No	Put / Rinsed into toilet	Always	Always	Always	No		Mattress;Radio;Mobile phone	Sometimes	Never	Never	Sometimes	Always	Always	Yes	2	2	0	2	0	2	0
156	Ubudehe 2	Yes	No	Gicumbi	Cohabitating with a man/woman	4	2	2	Male	Wife	Catholicism	Yes	Secondary school but not complete	8	I work in the field	I am a non-skilled worker	Yes, community based	17,500-35,000 RWF	No did not sell	Household covered by iron sheets	Improved source	Water on premises	Yes	20-40 liters	Improved	No	Yes	No	Put / Rinsed into toilet	Sometimes	Always	Sometimes	No	None of these	Radio;Mobile phone	Always	Always	Always	Sometimes	Always	Always	No	2	2	1	1	1	2	0
157	Ubudehe 3	Yes	No	Gicumbi	Married (monogamy)	5	3	3	Male	Wife	Catholicism	Yes	Primary level but not complete (less than 6 years)	5	I work in the field		Yes, community based	Less than 17,500 RWF	No did not sell	Household with hard materials	Improved source	Water on premises	No	40 plus	Improved	No	No	No	Put / Rinsed into toilet	Always	Always	Always	Yes	Bicycle	Mattress;Mobile phone	Always	Never	Sometimes	Never	Always	Always	Yes	3	3	1	2	1	3	0
158	Ubudehe 2	Yes	No	Gicumbi	Married (monogamy)	7	7	7	Male	Wife	Other religion	Yes	Primary level but not complete (less than 6 years)	4	I work in the field	I am a non-skilled worker	Yes, community based	Less than 17,500 RWF	No did not sell	Household with hard materials	Unimproved source	Water on premises	Yes	20-40 liters	Non improved		Yes	No	Put / Rinsed into toilet	Sometimes	Always	Sometimes	No	None of these	Mobile phone	Never	Never	Never	Sometimes	Never	Sometimes	Yes	7	7	2	5	0	5	0
159	Ubudehe 2	Yes	No	Gicumbi	Married (monogamy)	3	2	2	Male	Wife	Catholicism	Yes	Secondary school but not complete	7	I work in the field	I am a non-skilled worker	Yes, community based	Less than 17,500 RWF	No did not sell	Household covered by iron sheets	Improved source	Water on premises	No	40 plus	Non improved	No	Yes	No	Put / Rinsed into drain or ditch	Always	Sometimes	Rarely	Yes	None of these	Mattress;Radio;Mobile phone	Sometimes	Always	Always	Never	Sometimes	Sometimes	Yes	3	2	0	2	0	2	1
160	Ubudehe 2	Yes	No	Gicumbi	Cohabitating with a man/woman	3	1	1	Male	Wife	Protestantism	Yes	Secondary School, Senior 5-6 complete	12	I work in the field	I am a non-skilled worker	Yes, community based	100,000-199,000 RWF	No did not sell	Household covered by iron sheets	Improved source	30 minutes and more	Yes	20-40 liters	Improved	No	No	No	Child used toilet / latrine	Always	Always	Always	Yes	None of these	Mattress;Mobile phone	Always	Always	Always	Often	Always	Always	Yes	1	1	0	1	1	1	0
161	Ubudehe 2	Yes	No	Gicumbi	Married (monogamy)	3	1	1	Male	Wife	Protestantism	Yes	Primary level complete (6-8 years)	6	I am a housewife	I am a non-skilled worker	Yes, community based	Less than 17,500 RWF	Yes, on health care expenditure	Household covered by iron sheets	Improved source	Water on premises	No	40 plus	Improved	No	Yes	No	Child used toilet / latrine	Sometimes	Sometimes	Sometimes	Yes	None of these	Mattress;Radio;Mobile phone	Never	Never	Never	Often	Always	Always	Yes	1	1	0	1	1	1	0
162	Ubudehe 1	Yes	Yes	Gicumbi	Single	4	1	1	Male	Daughter	Catholicism	Yes	Secondary school but not complete	8	I work in the field	I am a non-skilled worker	Yes, community based	17,500-35,000 RWF	No did not sell	Household covered by iron sheets	Improved source	Water on premises	Yes	20-40 liters	Improved	No	Yes	No	Put / Rinsed into toilet	Sometimes	Rarely	Always	No	None of these	Mobile phone	Sometimes	Sometimes	Never	Sometimes	Often	Sometimes	Yes	1	1	1	0	0	1	0
163	Ubudehe 3	Yes	No	Gicumbi	Married (monogamy)	4	5	2	Male	Wife	Catholicism	Yes	Secondary School, Senior 5-6 complete	13	I am on irregular paid work	I am a non-skilled worker	Yes, community based	17,500-35,000 RWF	No did not sell	Household with hard materials	Improved source	30 minutes and more	No	40 plus	Non improved	No	Yes	No	Child used toilet / latrine	Always	Sometimes	Always	No	Bicycle	Mattress;Mobile phone	Sometimes	Never	Never	Never	Always	Always	Yes	5	2	0	2	5	5	0
164	Ubudehe 3	Yes	No	Gicumbi	Cohabitating with a man/woman	3	1	1	Male	Wife	Protestantism	Yes	Primary level but not complete (less than 6 years)	4	I work in the field	I am a non-skilled worker	Yes, community based	Less than 17,500 RWF	No did not sell	Household covered by iron sheets	Improved source	Water on premises	Yes	40 plus	Non improved	No	No	No	Left in the open	Always	Always	Sometimes	No	None of these	Mobile phone	Sometimes	Sometimes	Sometimes	Sometimes	Often	Often	No	1	1	1	0	0	1	0
165	Ubudehe 1	Yes	No	Gicumbi	Married (monogamy)	12	10	10	Male	Wife	Protestantism	Yes	Primary level complete (6-8 years)	6	I work in the field	I am a non-skilled worker	Yes, community based	Less than 17,500 RWF	No did not sell	Household covered by iron sheets	Improved source	Water on premises	No		Improved	No	No	No	Child used toilet / latrine	Always	Rarely	Rarely	Yes	None of these	Mobile phone	Always	Never	Always	Never	Always	Often	Yes	10	10	5	5	0	8	0
166	Ubudehe 3	Yes	No	Gicumbi	Cohabitating with a man/woman	5	1	1	Female	Daughter	Other religion	Yes	Primary level but not complete (less than 6 years)	5	I work in the field	I am a non-skilled worker	Yes, community based	Less than 17,500 RWF	No did not sell	Household with hard materials	Unimproved source	30 minutes and more	No	20-40 liters	Improved		Yes	Yes	Put / Rinsed into toilet	Always	Always	Always	No	None of these	Mattress	Always	Sometimes	Sometimes	Never	Always	Never	No	1	1	1	0	0	1	0
167	Ubudehe 3	Yes	No	Gicumbi	Married (monogamy)	4	2	2	Male	Wife	Protestantism	Yes	Secondary school but not complete	7	I work in the field	I am a non-skilled worker	Yes, community based	Less than 17,500 RWF	Yes, for food	Household with hard materials	Improved source	Water on premises	No	20-40 liters	Non improved	No	Yes	No	Put / Rinsed into toilet	Always	Always	Always	Yes	Motorcycle	Mattress;Radio;Mobile phone	Sometimes	Never	Never	Sometimes	Always	Always	Yes	4	3	1	1	1	3	1
168	Ubudehe 2	Yes	No	Gicumbi	Married (monogamy)	5	2	2	Male	Wife	Catholicism	Yes	Secondary school but not complete	8	I work in the field	I am a non-skilled worker	Yes, community based	Less than 17,500 RWF	No did not sell	Household with hard materials	Improved source	Water on premises	Yes	40 plus	Improved	Yes	Yes	No	Put / Rinsed into latrine	Always	Always	Always	Yes	None of these	Mattress;Mobile phone	Always	Always	Always	Always	Always	Always	No	3	2	1	1	0	2	1
169	Ubudehe 1	Yes	Yes	Gicumbi	Single	7	2	2	Female	Daughter	Protestantism	Yes	Primary level complete (6-8 years)	12	I am a housewife	No occupation yet, I am a student	Yes, community based	I don't know	Yes, on health care expenditure	Household with hard materials	Improved source	Water on premises	Yes	40 plus	Non improved	No	Yes	Yes	Put / Rinsed into latrine	Always	Always	Always	No	None of these	Mattress;Mobile phone	Always	Always	Always	Always	Always	Never	Yes	1	2	1	1	0	2	0
170	Ubudehe 1	Yes	No	Gicumbi	Cohabitating with a man/woman	8	7	6	Male	Wife	Catholicism	Yes	Primary level but not complete (less than 6 years)	1	I work in the field	I am a non-skilled worker	Yes, community based	Less than 17,500 RWF	No did not sell	Household covered by iron sheets	Improved source	Water on premises	No	40 plus	Non improved	Yes	No	No	Left in the open	Rarely	Rarely	Rarely	No	None of these	None of these	Always	Always	Never	Never	Always	Always	No	7	7	5	1	0	0	0
171	Ubudehe 3	Yes	No	Gicumbi	Married (monogamy)	5	3	3	Male	Wife	Catholicism	Yes	Primary level but not complete (less than 6 years)	4	I am a housewife	I am a non-skilled worker	Yes, community based	17,500-35,000 RWF	No did not sell	Household covered by iron sheets	Improved source	Less than 30 minutes	Yes	40 plus	Improved	No	Yes	No	Put / Rinsed into toilet	Always	Always	Always	Yes	Bicycle	Mattress;Iron;Radio;Mobile phone	Never	Sometimes	Sometimes	Sometimes	Always	Always	Yes	3	3	2	1	0	2	0
172	Ubudehe 2	Yes	No	Gicumbi	Cohabitating with a man/woman	3	1	1	Male	Wife	Catholicism	Yes	Primary level but not complete (less than 6 years)	4	I am a housewife	I am a non-skilled worker	Yes, community based	Less than 17,500 RWF	No did not sell	Household covered by iron sheets	Improved source	Water on premises	No	20-40 liters	Non improved	Yes	Yes	No	Child used toilet / latrine	Always	Always	Always	Yes	Bicycle	Mattress;Mobile phone	Never	Never	Never	Never	Never	Never	No	2	1	1	0	1	1	0
173	Ubudehe 3	Yes	No	Gicumbi	Married (monogamy)	8	7	7	Male	Wife	Catholicism	Yes	Primary level complete (6-8 years)	8	I work in the field	I am a non-skilled worker	Yes, community based	17,500-35,000 RWF	No did not sell	Household covered by iron sheets	Improved source	Water on premises	No	20-40 liters	Improved	No	Yes	No	Put / Rinsed into toilet	Sometimes	Sometimes	Sometimes	Yes	None of these	Mattress;Mobile phone	Always	Never	Never	Sometimes	Sometimes	Never	Yes	7	7	5	2	0	5	0
174	Ubudehe 1	Yes	No	Gicumbi	Married (monogamy)	5	5	4	Male	Wife	Protestantism	Yes	Primary level but not complete (less than 6 years)	5	I am a housewife	I am a non-skilled worker	Yes, community based	Less than 17,500 RWF		Household covered by iron sheets	Improved source	Water on premises	No	20-40 liters	Improved	No	Yes	No	Put / Rinsed into toilet	Always	Sometimes	Sometimes	Yes	None of these	Mattress;Mobile phone	Always	Never	Never	Never	Never	Never	Yes	5	5	0	4	0	2	0
175	Ubudehe 3	Yes	No	Gicumbi	Married (monogamy)	7	6	6	Male	Wife	Protestantism	Yes	Primary level complete (6-8 years)	6	I work in the field	I am a non-skilled worker	Yes, community based	17,500-35,000 RWF	No did not sell;Yes, other	Household with hard materials	Improved source	30 minutes and more	Yes	40 plus	Improved	No	No	No	Put / Rinsed into latrine	Sometimes	Sometimes	Sometimes	No	None of these	Mattress;Mobile phone	Sometimes	Sometimes	Sometimes	Never	Sometimes	Never	Yes	6	6	2	4	0	2	0
176	Ubudehe 2	Yes	No	Gicumbi	Cohabitating with a man/woman	3	1	1	Male	Wife	Catholicism	Yes	Primary level but not complete (less than 6 years)	5	I work in the field	I am a non-skilled worker	Yes, community based	Less than 17,500 RWF	No did not sell	Household covered by iron sheets	Improved source	Water on premises	Yes	20-40 liters	Non improved	No	Yes	No	Put / Rinsed into toilet	Always	Always	Always	No	None of these	Mattress;Radio;Mobile phone	Sometimes	Sometimes	Sometimes	Never	Sometimes	Sometimes	Yes	1	1	1	0	0	1	0
177	Ubudehe 1	Yes	No	Gicumbi	Married (monogamy)	6	4	4	Male	Wife	Protestantism	No	Not any	0	I am on irregular paid work	I am a non-skilled worker	Yes, community based	17,500-35,000 RWF	No did not sell	Household with hard materials	Unimproved source	30 minutes and more	No	40 plus	Non improved	No	Yes	No	Put / Rinsed into latrine	Sometimes	Always	Sometimes	Yes	None of these	Mattress;Radio	Often	Never	Never	Never	Never	Never	Yes	4	4	0	4	2	4	0
178	Ubudehe 3	Yes	No	Gicumbi	Married (monogamy)	8	6	6	Male	Wife	Protestantism	Yes	Primary level complete (6-8 years)	6	I am a housewife	I am a non-skilled worker	Yes, community based	Less than 17,500 RWF	No did not sell	Household covered by iron sheets	Improved source	30 minutes and more	No	40 plus	Improved	No	Yes	No	Put / Rinsed into toilet	Sometimes	Sometimes	Sometimes	No	None of these	Mattress;Radio;Mobile phone	Often	Often	Often	Often	Often		Yes	7	6	2	4	2	6	0
179	Ubudehe 3	Yes	No	Gicumbi	Married (monogamy)	5	3	3	Male	Wife	Catholicism	Yes	Primary level complete (6-8 years)	6	I work in the field	I am a non-skilled worker	Yes, community based	Less than 17,500 RWF	Yes, education	Household with hard materials	Unimproved source	30 minutes and more	Yes	20-40 liters	Improved	No	Yes	Yes	Put / Rinsed into toilet	Sometimes	Always	Always	Yes	Bicycle	Mattress;Radio;Mobile phone	Always	Always	Always	Never	Sometimes	Often	No	3	3	1	2	0	3	0
180	Ubudehe 3	Yes	No	Gicumbi	Married (monogamy)	7	5	5	Male	Wife	Catholicism	No	Not any	0	I work in the field	I am a non-skilled worker	Yes, community based	Less than 17,500 RWF	No did not sell	Household covered by iron sheets	Improved source	Water on premises	No	40 plus	Improved	No	Yes	No	Put / Rinsed into toilet	Rarely	Sometimes	Never	No	Bicycle	Mobile phone	Never	Never	Never	Never	Sometimes	Never	Yes	6	5	3	2	0	4	1
181	Ubudehe 2	Yes	No	Gicumbi	Cohabitating with a man/woman	4	5	4	Male	Wife	No religion	Yes	Primary level but not complete (less than 6 years)	4	I work in the field	I am a non-skilled worker	Yes, community based	Less than 17,500 RWF	No did not sell	Household covered by iron sheets	Improved source	Water on premises	No	40 plus	Non improved	No	Yes	No	Put / Rinsed into toilet	Always	Always	Always	No	None of these	Mobile phone	Never	Never	Never	Never	Always	Always	Yes	4	4	2	1	0	2	2
182	Ubudehe 3	Yes	No	Gicumbi	Married (monogamy)	5	5	5	Male	Wife	Protestantism	Yes	Primary level but not complete (less than 6 years)	4	I am a housewife	I am a non-skilled worker	Yes, community based	Less than 17,500 RWF	Yes, education	Household covered by iron sheets	Improved source	Water on premises	No	40 plus	Improved	No	Yes	No	Put / Rinsed into toilet	Sometimes	Sometimes	Sometimes	No	Bicycle	Mattress;Radio;Mobile phone	Always	Never	Never	Always	Sometimes	Sometimes	Yes	5	5	4	1	0	2	0
183	Ubudehe 2	Yes	No	Gicumbi	Cohabitating with a man/woman	3	1	1	Male	Wife	Protestantism	Yes	Secondary school, Senior 1-4 complete	10	I am a housewife	I am a non-skilled worker		I don't know	No did not sell	Household covered by iron sheets	Improved source	Water on premises	No	10-20 liters	Non improved	Yes	No	No	Child used toilet / latrine	Always	Always	Always	No	None of these	Mattress	Always	Always	Often	Always	Always	Always	No	1	1	0	1	1	1	0
184	Ubudehe 3	Yes	No	Gicumbi	Married (monogamy)	5	3	3	Male	Wife	Protestantism	Yes	Primary level but not complete (less than 6 years)	4	I am on irregular paid work	I am a non-skilled worker	Yes, community based	17,500-35,000 RWF	No did not sell	Household with hard materials	Improved source	Water on premises	Yes	40 plus	Non improved	No	Yes	Yes	Put / Rinsed into drain or ditch	Always	Always	Always	No	None of these	Mattress;Iron;Mobile phone	Never	Never	Never	Never	Never	Never	No	3	3	2	1	0	3	0
185	Ubudehe 3	Yes	No	Gicumbi	Married (monogamy)	4	2	2	Male	Wife	Protestantism	Yes	Primary level but not complete (less than 6 years)	4	I work in the field	I am a non-skilled worker	Yes, community based	Less than 17,500 RWF	No did not sell	Household covered by iron sheets	Unimproved source	Water on premises	No	20-40 liters	Improved	No	No	No	Put / Rinsed into toilet	Rarely	Sometimes	Rarely	No	None of these	Mobile phone	Always	Always	Always	Sometimes	Always	Always	Yes	2	2	1	1	0	2	0
186	Ubudehe 1	Yes	Yes	Gicumbi	Single	7	1	1	Male	Daughter	Protestantism	Yes	Primary level complete (6-8 years)	6	I work in the field	I am a non-skilled worker	Yes, community based	Less than 17,500 RWF	No did not sell	Household covered by iron sheets	Unimproved source	30 minutes and more	No	10-20 liters	Improved	No	Yes	No	Put / Rinsed into toilet	Always	Sometimes	Always	Yes	None of these	Mobile phone	Never	Never	Sometimes	Never	Never	Never	No	1	1	1	0	1	1	0
187	Ubudehe 2	Yes	No	Gicumbi	Cohabitating with a man/woman	4	5	3	Male	Wife	No religion	Yes	Primary level but not complete (less than 6 years)	5	I work in the field	I am a non-skilled worker	Yes, community based	Less than 17,500 RWF	No did not sell	Household covered by iron sheets	Improved source	Less than 30 minutes	No	40 plus	Non improved	No	Yes	No	Put / Rinsed into toilet	Always	Always	Always	No	None of these	Mobile phone	Never	Never	Never	Never	Always	Always	Yes	4	4	2	1	0	2	2
188	Ubudehe 3	Yes	Yes	Gicumbi	Married (monogamy)	5	3	3	Male	Wife	Catholicism	Yes	Primary level but not complete (less than 6 years)	1	I work in the field	I am a non-skilled worker	Yes, community based	17,500-35,000 RWF	No did not sell	Household with hard materials	Improved source	Water on premises	Yes	40 plus	Improved	No	Yes	No	Put / Rinsed into latrine	Always	Always	Always	Yes	None of these	Mattress;Radio;Television;Mobile phone	Always	Always	Always	Always	Sometimes	Always	Yes	3	3	1	2	0	3	0
189	Ubudehe 3	Yes	No	Gicumbi	Married (monogamy)	8	5	5	Male	Wife	Protestantism	Yes	Primary level but not complete (less than 6 years)	5	I am a housewife	I am a non-skilled worker	Yes, community based	Less than 17,500 RWF	No did not sell	Household covered by iron sheets	Improved source	Water on premises	No	20-40 liters	Improved	No	Yes	No	Put / Rinsed into toilet	Sometimes	Sometimes	Sometimes	No	Bicycle	Mattress;Mobile phone	Always	Sometimes	Never	Never	Always	Always	Yes	9	5	1	4	0	6	3
190	Ubudehe 2	Yes	No	Gicumbi	Cohabitating with a man/woman	4	2	2	Male	Wife	Protestantism	Yes	Primary level but not complete (less than 6 years)	5	I work in the field	I am a non-skilled worker	Yes, community based	Less than 17,500 RWF	No did not sell	Household with hard materials	Improved source	Water on premises	No	20-40 liters	Non improved	No	Yes	No	Buried	Rarely	Always	Always	No	None of these	Radio;Mobile phone	Never	Sometimes	Never	Never	Never	Never	Yes	2	2	2	0	0	2	0
191	Ubudehe 3	Yes	No	Gicumbi	Married (monogamy)	8	6	6	Male	Wife	Other religion	Yes	Primary level but not complete (less than 6 years)	4	I work in the field	I am a non-skilled worker	Yes, community based	Less than 17,500 RWF	No did not sell	Household covered by iron sheets	Unimproved source	Water on premises	No	40 plus	Improved	No	Yes	No	Put / Rinsed into toilet	Rarely	Sometimes	Sometimes	No	Bicycle	Mattress;Radio;Mobile phone	Always	Sometimes	Sometimes	Sometimes	Often	Often	Yes	6	6	3	3	0	6	0
192	Ubudehe 2	Yes	No	Gicumbi	Single	7	1	1	Female	Daughter	Protestantism	Yes	Primary level complete (6-8 years)	6	I have a paid job	I am a civil servant	Yes, community based	Less than 17,500 RWF	No did not sell	Household covered by iron sheets	Unimproved source	Water on premises	No	40 plus	Non improved	No	No	No	(solid waste)	Rarely	Rarely	Rarely	Yes	None of these	Mobile phone	Often	Often	Often	Often	Often	Often	No	1	1	1	0	0	1	0
193	Ubudehe 3	Yes	No	Gicumbi	Married (monogamy)	5	3	3	Male	Wife	Catholicism	Yes	Primary level complete (6-8 years)	6	I work in the field	I am a non-skilled worker	Yes, community based	Less than 17,500 RWF	No did not sell	Household with hard materials	Improved source	30 minutes and more	No	40 plus	Improved	No	No	No	Child used toilet / latrine	Always	Always	Always	Yes	None of these	Mattress;Radio;Mobile phone	Always	Never	Often	Never	Sometimes	Sometimes	Yes	3	3	0	3	0	3	0
194	Ubudehe 3	Yes	No	Gicumbi	Married (monogamy)	5	3	3	Male	Wife	Protestantism	Yes	Primary level but not complete (less than 6 years)	4	I work in the field	I am a non-skilled worker	Yes, community based	Less than 17,500 RWF	No did not sell	Household covered by iron sheets	Improved source	Water on premises	Yes	40 plus	Improved	No	Yes	No	Put / Rinsed into toilet	Always	Sometimes	Always	Yes	None of these	Mattress;Mobile phone	Always	Always	Always	Sometimes	Always	Always	Yes	3	3	3	0	2	3	0
195	Ubudehe 1	Yes	No	Gicumbi	Married (monogamy)	6	2	2	Male	Wife	Protestantism	No	Not any	0	I work in the field	I am a non-skilled worker	Yes, community based	Less than 17,500 RWF	No did not sell	Household covered by iron sheets	Unimproved source	30 minutes and more	Yes	20-40 liters	Non improved	No	No	No	Put / Rinsed into toilet	Rarely	Rarely	Rarely	No	None of these	Radio;Mobile phone	Never	Never	Never	Sometimes	Often	Often	No	2	2	1	1	0	2	0
196	Ubudehe 2	Yes	No	Gicumbi	Single	5	4	3	Female	Other family relation	Protestantism	Yes	Primary level complete (6-8 years)	6	I work in the field	I am a non-skilled worker	Yes, community based	36,000-99,000 RWF	Yes, education	Household covered by iron sheets	Improved source	Water on premises	Yes	40 plus	Improved	No	Yes	No	Child used toilet / latrine	Always	Always	Always	No	None of these	Mattress;Mobile phone	Sometimes	Never	Never	Never	Sometimes	Sometimes	Yes	4	4	2	1	0	4	0
197	Ubudehe 2	Yes	No	Gicumbi	Married (monogamy)	3	2	2	Male	Wife	Catholicism	Yes	Primary level complete (6-8 years)	6	I am on irregular paid work	I am a non-skilled worker	Yes, community based	17,500-35,000 RWF	Yes, on health care expenditure	Household with hard materials	Improved source	Water on premises	Yes	40 plus	Non improved	Yes	Yes	Yes	Put / Rinsed into drain or ditch	Always	Always	Always	Yes	None of these	Mattress;Mobile phone	Always	Never	Never	Never	Always	Never	Yes	2	2	1	1	0	2	0
198	Ubudehe 2	Yes	No	Gicumbi	Married (monogamy)	2	2	2	Male	Wife	Protestantism	Yes	Primary level but not complete (less than 6 years)	4	I work in the field	I am a non-skilled worker	Yes, community based	Less than 17,500 RWF	No did not sell	Household with hard materials	Improved source	Water on premises	Yes	20-40 liters	Improved	No	Yes	No	Put / Rinsed into toilet	Always	Always	Sometimes	Yes	Bicycle	Mattress;Radio;Mobile phone	Always	Often	Sometimes	Never	Often	Never	Yes	2	2	0	2	0	2	0
199	Ubudehe 3	Yes	No	Gicumbi	Married (monogamy)	5	4	4	Male	Wife	Other religion	Yes	Primary level but not complete (less than 6 years)	5	I work in the field	I am a non-skilled worker	Yes, community based	17,500-35,000 RWF	No did not sell	Household with hard materials	Improved source	30 minutes and more	Yes	40 plus	Non improved	No	Yes	Yes	Put / Rinsed into toilet	Always	Always	Always	No	None of these	Mattress;Mobile phone	Always	Sometimes	Never	Sometimes	Often	Always	Yes	4	4	2	2	0	4	0
200	Ubudehe 2	Yes	No	Gicumbi	Married (monogamy)	7	6	6	Male	Wife	Other religion	Yes	Primary level complete (6-8 years)	5	I work in the field	I am a non-skilled worker	Yes, community based	Less than 17,500 RWF	No did not sell	Household with hard materials	Improved source	Water on premises	Yes	40 plus	Improved	No	Yes	Yes	Put / Rinsed into toilet	Always	Always	Always	No	None of these	Mattress;Radio;Mobile phone	Sometimes	Sometimes	Sometimes	Sometimes	Sometimes	Never	Yes	6	6	2	4	0	6	0
201	Ubudehe 3	Yes	No	Gicumbi	Cohabitating with a man/woman	5	2	2	Male	Wife	Catholicism	Yes	Primary level complete (6-8 years)	6	I am a housewife	I am a non-skilled worker	Yes, community based	36,000-99,000 RWF	No did not sell	Household covered by iron sheets	Improved source	Water on premises	Yes	40 plus	Improved	No	Yes	Yes	Put / Rinsed into toilet	Always	Always	Always	No	Bicycle	Mattress;Iron;Mobile phone	Sometimes	Never	Never	Sometimes	Always	Always	Yes	2	2	0	2	0	2	0
202	Ubudehe 2	Yes	No	Gicumbi	Married (monogamy)	6	4	4	Male	Wife	Catholicism	Yes	Primary level but not complete (less than 6 years)	4	I work in the field	I am a non-skilled worker	Yes, community based	17,500-35,000 RWF	No did not sell	Household covered by iron sheets	Improved source	Water on premises	No	20-40 liters	Improved	No	Yes	No	Put / Rinsed into toilet	Sometimes	Sometimes	Rarely	No	None of these	None of these	Often	Always	Always	Sometimes	Always	Always	No	4	4	2	2	0	3	0
203	Ubudehe 2	Yes	No	Gicumbi	Single	6	4	4	Male	Wife	Protestantism	Yes	Secondary School, Senior 5-6 complete	14	I work in the field	I am a non-skilled worker	Yes, community based	17,500-35,000 RWF	No did not sell	Household covered by iron sheets	Unimproved source	Water on premises	Yes	20-40 liters	Improved	No	Yes	No	Put / Rinsed into toilet	Always	Always	Always	No	None of these	Mattress;Radio;Mobile phone	Never	Often	Sometimes	Sometimes	Sometimes	Never	No	4	4	1	3	0	4	0
204	Ubudehe 3	Yes	No	Gicumbi	Married (monogamy)	3	1	1	Male	Wife	Protestantism	Yes	Primary level but not complete (less than 6 years)	2	I work in the field	I am a non-skilled worker	Yes, community based	Less than 17,500 RWF	No did not sell	Household covered by iron sheets	Unimproved source	30 minutes and more	No	10-20 liters	Improved	No	Yes	No	Put / Rinsed into toilet	Sometimes	Rarely	Rarely	No	None of these	Mattress	Always	Sometimes	Sometimes	Sometimes	Never	Never	Yes	2	1	0	1	1	1	1
205	Ubudehe 2	Yes	No	Gicumbi	Married (monogamy)	3	1	1	Male	Wife	Catholicism	Yes	Secondary school but not complete	9	I am on irregular paid work	I am a non-skilled worker	Yes, community based	Less than 17,500 RWF	No did not sell	Household with hard materials	Unimproved source	Water on premises	No	40 plus	Non improved	No	Yes	Yes	Put / Rinsed into drain or ditch	Always	Always	Always	No	None of these	Mattress;Mobile phone	Always	Always	Always	Never	Never	Never	No	1	1	0	1	1	1	0
206	Ubudehe 3	Yes	No	Gicumbi	Married (monogamy)	6	4	4	Male	Wife	Catholicism	Yes	Primary level complete (6-8 years)	4	I work in the field	I am a non-skilled worker	Yes, community based	36,000-99,000 RWF	Yes, for food	Household with hard materials	Unimproved source	Less than 30 minutes	Yes	20-40 liters	Improved	No	Yes	No	Put / Rinsed into latrine	Always	Always	Always	No	None of these	Mattress;Mobile phone	Always	Always	Always	Always	Always	Always	Yes	4	4	3	1	0	3	0
207	Ubudehe 2	Yes	No	Gicumbi	Married (monogamy)	4	2	2	Male	Wife	Catholicism	Yes	Primary level complete (6-8 years)	6	I work in the field	I am a non-skilled worker	Yes, community based	17,500-35,000 RWF	No did not sell	Household with hard materials	Improved source	Water on premises	Yes	40 plus	Improved	No	Yes	No	Put / Rinsed into toilet	Always	Always	Always	Yes	Bicycle	Mattress;Iron;Radio;Mobile phone	Always	Always	Always	Always	Always	Always	Yes	2	2	1	1	2	2	0
208	Ubudehe 1	Yes	No	Gicumbi	Married (monogamy)	4	2	2	Male	Wife	Catholicism	Yes	Primary level complete (6-8 years)	6	I work in the field	I am a non-skilled worker	Yes, community based	Less than 17,500 RWF	No did not sell	Household with hard materials	Unimproved source	30 minutes and more	Yes	20-40 liters	Improved	No	No	No	Put / Rinsed into toilet	Always	Always	Always	Yes	None of these	Radio	Always	Never	Always	Never	Often	Often	Yes	2	2	1	1	0	2	0
209	Ubudehe 2	Yes	No	Gicumbi	Cohabitating with a man/woman	3	1	1	Female	Wife	Protestantism	Yes	Secondary school but not complete	8	I work in the field	I am a non-skilled worker	Yes, community based	17,500-35,000 RWF	No did not sell	Household with hard materials	Unimproved source	Water on premises	No	20-40 liters	Non improved	No	Yes	No	Child used toilet / latrine	Always	Always	Always	No	None of these	Mobile phone	Sometimes	Never	Never	Never	Sometimes	Sometimes	Yes	1	1	0	1	0	1	0
210	Ubudehe 2	Yes	No	Gicumbi	Married (monogamy)	3	1	1	Male	Wife	Protestantism	Yes	Primary level complete (6-8 years)	6	I work in the field	I am a non-skilled worker	Yes, community based	Less than 17,500 RWF	No did not sell	Household covered by iron sheets	Unimproved source	30 minutes and more	No	40 plus	Non improved	No	Yes	No	Child used toilet / latrine	Always	Always	Always	Yes	None of these	Mattress;Iron;Mobile phone	Never	Never	Never	Never	Often	Often	Yes	1	1	1	0	1	0	0
211	Ubudehe 2	Yes	No	Gicumbi	Cohabitating with a man/woman	4	2	2	Male	Wife	Catholicism	Yes	Secondary school but not complete	7	I work in the field	I am a non-skilled worker	Yes, community based	Less than 17,500 RWF	No did not sell	Household covered by iron sheets	Improved source	Water on premises	No	20-40 liters	Improved	No	Yes	No	Put / Rinsed into toilet	Sometimes	Always	Always	No	None of these	Radio;Mobile phone		Sometimes	Always	Sometimes	Always	Always	Yes	2	2	1	1	0	2	0
212	Ubudehe 2	Yes	No	Gicumbi	Single	3	1	1		Other family relation	Catholicism	Yes	Secondary school but not complete	10	I am on irregular paid work	I am a non-skilled worker	Yes, community based	17,500-35,000 RWF	Yes, on health care expenditure	Household with hard materials	Unimproved source	Less than 30 minutes	No	10-20 liters	Non improved	No	Yes	No	Put / Rinsed into drain or ditch	Sometimes	Sometimes	Sometimes	No	None of these	Mattress;Mobile phone	Never	Never	Never	Never	Never	Never	No	1	1	1	0	0	1	0
213	Ubudehe 2	Yes	No	Gicumbi	Married (monogamy)	3	1	1	Male	Wife	Catholicism	Yes	Primary level complete (6-8 years)	6	I am a housewife	I am a non-skilled worker	Yes, community based	Less than 17,500 RWF	No did not sell	Household covered by iron sheets	Improved source	Water on premises	No	40 plus	Non improved	No	Yes	No	Child used toilet / latrine	Always	Always	Always	No	None of these	Mattress;Mobile phone	Always	Always	Always	Always	Always	Always	Yes	1	1	1	0	1	1	0
214	Ubudehe 3	Yes	No	Gicumbi	Married (monogamy)	8	7	6	Male	Wife	Protestantism	No	Not any	0	I am a housewife	I am a non-skilled worker	Yes, community based	17,500-35,000 RWF	No did not sell	Household covered by iron sheets	Improved source	30 minutes and more	Yes	20-40 liters	Improved	No	Yes	No	Put / Rinsed into toilet	Sometimes	Sometimes	Always	No	Bicycle;None of these	Mattress;Mobile phone	Always	Always	Always	Always	Always	Always	Yes	8	7	2	4	0	3	1
215	Ubudehe 2	Yes	No	Gicumbi	Married (monogamy)	4	2	2	Male	Wife	Catholicism	Yes	Primary level but not complete (less than 6 years)	4	I work in the field	I am a non-skilled worker	Yes, community based	Less than 17,500 RWF	No did not sell	Household covered by iron sheets	Unimproved source	Water on premises	No	10-20 liters	Improved	No	No	No	Put / Rinsed into toilet	Never	Sometimes	Sometimes	No	None of these	Radio;Mobile phone	Sometimes	Never	Never	Sometimes	Never	Never	No	2	2	1	1	1	2	0
216	Ubudehe 2	Yes	No	Gicumbi	Single	9	2	2	Male	Daughter	Protestantism	Yes	Secondary school but not complete	8	I work in the field	I am a non-skilled worker	Yes, community based	Less than 17,500 RWF	No did not sell	Household covered by iron sheets	Unimproved source	30 minutes and more	No	20-40 liters	Improved	No	No	No	Put / Rinsed into toilet	Sometimes	Never	Sometimes	No	None of these	Radio;Mobile phone	Never	Never	Never	Never	Never	Never	Yes	2	2	1	1	0	1	0
217	Ubudehe 3	Yes	No	Gicumbi	Married (monogamy)	4	2	2	Male	Wife	Protestantism	Yes	Tertiary, University level complete	17	I work in the field	I am a non-skilled worker	Yes, Public	100,000-199,000 RWF	No did not sell	Household with hard materials	Improved source	Water on premises	Yes	20-40 liters	Improved	No	Yes	No	Put / Rinsed into toilet	Always	Always	Always	Yes	None of these	Mattress;Mobile phone	Sometimes	Never	Never	Never	Sometimes	Always	Yes	2	2	1	1	2	2	0
219	Ubudehe 3	Yes	No	Gicumbi	Married (monogamy)	5	3	3	Male	Wife	Catholicism	Yes	Primary level but not complete (less than 6 years)	4	I am a housewife	I am a non-skilled worker	Yes, community based	Less than 17,500 RWF	No did not sell	Household covered by iron sheets	Improved source	30 minutes and more	Yes	40 plus	Non improved	No	Yes	No	Put / Rinsed into latrine	Always	Always	Always	No	None of these	Mobile phone	Always	Always	Never	Sometimes	Always	Always	Yes	3	3	1	2	3	3	0
220	Ubudehe 3	Yes	No	Gicumbi	Married (monogamy)	6	4	4	Male	Wife	Catholicism	Yes	Primary level complete (6-8 years)	6	I work in the field	I am a non-skilled worker	Yes, community based	100,000-199,000 RWF	No did not sell	Household covered by iron sheets	Unimproved source	30 minutes and more	Yes	40 plus	Non improved	No	Yes	No	Put / Rinsed into toilet	Always	Always	Always	Yes	Bicycle	Mattress;Mobile phone	Often	Often	Often	Often	Often	Often	Yes	4	4	2	2	0	4	0
221	Ubudehe 1	Yes	No	Gicumbi	Married (monogamy)	5	5	4	Male	Wife	Protestantism	Yes	Primary level but not complete (less than 6 years)	1	I am a housewife	I am a non-skilled worker	Yes, community based	Less than 17,500 RWF	No did not sell	Household covered by iron sheets	Improved source	30 minutes and more	No	40 plus	Improved	No	No	No	Put / Rinsed into toilet	Rarely	Rarely	Rarely	No	None of these	Mobile phone	Sometimes	Never	Never	Never	Sometimes	Sometimes	Yes	5	4	3	1	0	5	0
222	Ubudehe 1	Yes	No	Gicumbi	Married (monogamy)	8	7	7	Male	Wife	Catholicism	Yes	Primary level complete (6-8 years)	6	I work in the field	I am a non-skilled worker	Yes, community based	Less than 17,500 RWF	No did not sell	Household covered by iron sheets	Improved source	Water on premises	Yes	10-20 liters	Non improved	No	Yes	No	Child used toilet / latrine	Sometimes	Sometimes	Sometimes	No	None of these	Mobile phone	Often	Often	Never	Sometimes	Always	Always	No	11	8	3	4	0	8	3
223	Ubudehe 2	Yes	No	Gicumbi	Married (monogamy)	4	2	2	Male	Wife	Protestantism	Yes	Secondary School, Senior 5-6 complete	12	I work in the field	I am a non-skilled worker	Yes, community based	17,500-35,000 RWF	No did not sell	Household with hard materials	Improved source	30 minutes and more	No	20-40 liters	Improved	No	Yes	No	Put / Rinsed into latrine	Sometimes	Sometimes	Sometimes	No	None of these	Mattress	Sometimes	Sometimes	Often	Sometimes	Sometimes	Sometimes	Yes	2	2	1	1	2	2	0
224	Ubudehe 3	Yes	No	Gicumbi	Married (monogamy)	9	7	7	Male	Wife	Protestantism	Yes	Primary level but not complete (less than 6 years)	3	I work in the field	I am a non-skilled worker	Yes, community based	Less than 17,500 RWF	No did not sell	Household with hard materials	Improved source	Water on premises	Yes	40 plus	Improved	No	Yes	No	Put / Rinsed into latrine	Always	Always	Always	No	None of these	Mattress;Mobile phone	Always	Always	Always	Always	Sometimes	Sometimes	Yes	7	7	0	7	0	7	0
225	Ubudehe 2	Yes	No	Gicumbi	Cohabitating with a man/woman	3	1	1	Male	Wife	Catholicism	Yes	Secondary School, Senior 5-6 complete	10	I am a housewife	I am a non-skilled worker	Yes, community based	Less than 17,500 RWF	No did not sell	Household covered by iron sheets	Improved source	Water on premises	No	20-40 liters	Non improved	No	Yes	No	Child used toilet / latrine	Sometimes	Sometimes	Sometimes	No	None of these	Mattress;Radio;Mobile phone	Always	Always	Always	Always	Always	Always	No	1	1	0	1	0	1	0
226	Ubudehe 3	Yes	No	Gicumbi	Married (monogamy)	7	3	3	Male	Wife	Catholicism	Yes	Primary level complete (6-8 years)	6	I am a housewife	I am a non-skilled worker	Yes, community based	36,000-99,000 RWF	No did not sell	Household covered by iron sheets	Unimproved source	30 minutes and more	Yes	40 plus	Improved	No	Yes	No	Child used toilet / latrine	Always	Always	Always	Yes	None of these	Mattress;Radio;Mobile phone	Sometimes	Always	Never	Sometimes	Always	Always	Yes	3	3	2	1	0	3	0
227	Ubudehe 3	Yes	No	Gicumbi	Married (monogamy)	5	3	3	Male	Wife	Catholicism	Yes	Primary level but not complete (less than 6 years)	4	I work in the field	I am a non-skilled worker	Yes, community based	17,500-35,000 RWF	No did not sell	Household covered by iron sheets	Improved source	Less than 30 minutes	No	20-40 liters	Improved	No	Yes	Yes	Put / Rinsed into toilet	Always	Sometimes	Always	Yes	Bicycle	Mattress;Radio;Television;Mobile phone	Sometimes	Never	Never	Sometimes	Often	Never	Yes	3	3	3	0	0	3	0
228	Ubudehe 2	Yes	No	Gicumbi	Married (monogamy)	4	5	5	Male	Wife	Catholicism	Yes	Primary level but not complete (less than 6 years)	4	I work in the field	I am a non-skilled worker	Yes, community based	Less than 17,500 RWF	No did not sell	Household covered by iron sheets	Unimproved source	Water on premises	No	40 plus	Improved	No	Yes	No	Buried	Sometimes	Sometimes	Always	Yes	None of these	Mattress;Mobile phone	Never	Never	Never	Never	Never	Never	Yes	5	5	3	2	0	5	0
229	Ubudehe 2	Yes	No	Gicumbi	Cohabitating with a man/woman	3	1	1	Male	Wife	Protestantism	Yes	Primary level complete (6-8 years)	6	I work in the field	I am a non-skilled worker	Yes, community based	Less than 17,500 RWF	No did not sell	Household covered by iron sheets	Unimproved source	Water on premises	No	10-20 liters	Non improved	No	Yes	No	Put / Rinsed into toilet	Sometimes	Always	Always	No	None of these	Mobile phone	Sometimes	Never	Never	Never	Never	Never	Yes	1	1	0	1	1	1	1
230	Ubudehe 3	Yes	No	Gicumbi	Married (monogamy)	9	7	7	Male	Wife	Catholicism	No	Not any	0	I work in the field	I am a non-skilled worker	Yes, community based	Less than 17,500 RWF	No did not sell	Household covered by iron sheets	Unimproved source	30 minutes and more	Yes	10-20 liters	Improved	No	No	No	Put / Rinsed into toilet	Rarely	Sometimes	Rarely	No	Bicycle	None of these	Never	Never	Never	Never	Sometimes	Sometimes	No	7	7	4	3	0	0	0
231	Ubudehe 3	Yes	No	Gicumbi	Married (monogamy)	3	2	2	Male	Wife	Catholicism	Yes	Primary level complete (6-8 years)	6	I work in the field	I am a non-skilled worker	Yes, community based	Less than 17,500 RWF	No did not sell	Household covered by iron sheets	Improved source	30 minutes and more	Yes	20-40 liters	Improved	No	Yes	No	Put / Rinsed into toilet	Always	Always	Always	No	None of these	Mobile phone	Always	Sometimes	Never	Never	Often	Often	No	2	2	2	0	0	2	0
232	Ubudehe 1	Yes	No	Gicumbi	Married (monogamy)	6	4	4	Male	Wife	Catholicism	Yes	Primary level but not complete (less than 6 years)	2	I work in the field	I am a non-skilled worker	Yes, community based	Less than 17,500 RWF	No did not sell	Household covered by iron sheets	Unimproved source	30 minutes and more	No	20-40 liters	Non improved	Yes	No	No	Put / Rinsed into toilet	Rarely	Rarely	Rarely	No	None of these	None of these	Never	Never	Never	Never	Never	Never	No	4	4	1	3	0	4	0
233	Ubudehe 2	Yes	No	Gicumbi	Married (monogamy)	3	1	1	Male	Daughter	Protestantism	Yes	Secondary school but not complete	9	I am on irregular paid work	I am a skilled worker	Yes, community based	17,500-35,000 RWF	Yes, on health care expenditure	Household with hard materials	Unimproved source	30 minutes and more	No	40 plus	Non improved	No	Yes	No	Put / Rinsed into drain or ditch	Sometimes	Always	Sometimes	No	Bicycle	Mattress;Radio;Mobile phone	Always	Sometimes	Sometimes	Often	Always	Never	No	1	1	1	0	0	1	0
234	Ubudehe 2	Yes	No	Gicumbi	Married (monogamy)	11	9	9	Male	Wife	Protestantism	Yes	Primary level but not complete (less than 6 years)	4	I work in the field	I am a non-skilled worker	Yes, community based	17,500-35,000 RWF	No did not sell	Household covered by iron sheets	Improved source	30 minutes and more	Yes	40 plus	Improved	No	Yes	No	Put / Rinsed into toilet	Always	Always	Always	Yes	Bicycle	Mattress;Mobile phone	Always	Always	Always	Never	Always	Always	No	9	9	4	5	0	6	0
235	Ubudehe 1	Yes	No	Gicumbi	Married (monogamy)	8	6	6	Male	Wife	Protestantism	Yes	Primary level complete (6-8 years)	6	I am a housewife	I am a non-skilled worker	Yes, community based	Less than 17,500 RWF	No did not sell	Household covered by iron sheets	Improved source	30 minutes and more	Yes	20-40 liters	Improved	No	No	No	Put / Rinsed into toilet	Sometimes	Sometimes	Sometimes	Yes	None of these	Mobile phone	Sometimes	Never	Never	Never	Sometimes	Sometimes	Yes	7	6	2	4	0	6	1
236	Ubudehe 2	Yes	No	Gicumbi	Married (monogamy)	5	3	3	Male	Wife	Catholicism	Yes	Primary level but not complete (less than 6 years)	4	I work in the field	I am a non-skilled worker	Yes, community based	Less than 17,500 RWF	No did not sell	Household with hard materials	Improved source	30 minutes and more	Yes	20-40 liters	Improved	No	Yes	No	Put / Rinsed into latrine	Always	Always	Always	Yes	None of these	Mattress;Radio;Mobile phone	Always	Always	Always	Always	Always	Always	No	3	3	2	1	0	3	0
237	Ubudehe 2	Yes	No	Gicumbi	Single	4	2	2	Female	I am head of household	Catholicism	Yes	Primary level but not complete (less than 6 years)	5	I am a housewife	I am a non-skilled worker	Yes, community based	Less than 17,500 RWF	No did not sell	Household covered by iron sheets	Unimproved source	30 minutes and more	No	10-20 liters	Improved	No	Yes	No	Put / Rinsed into latrine	Never	Rarely	Never	No	Bicycle	Mattress;Mobile phone	Sometimes	Never	Never	Never	Sometimes	Sometimes	No	2	2	1	1	0	2	0
238	Ubudehe 2	Yes	No	Gicumbi	Cohabitating with a man/woman	3	1	1	Male	Wife	Catholicism	Yes	Primary level but not complete (less than 6 years)	7	I work in the field	I am a non-skilled worker	Yes, community based	Less than 17,500 RWF	No did not sell	Household covered by iron sheets	Unimproved source	30 minutes and more	Yes	40 plus	Non improved	No	Yes	No	Thrown into garbage	Sometimes	Always	Sometimes	No	None of these	Mattress;Radio;Mobile phone	Often	Often	Often	Often	Often	Often	No	1	1	1	0	0	1	0
239	Ubudehe 2	Yes	No	Gicumbi	Cohabitating with a man/woman	4	2	2	Male	Wife	Catholicism	Yes	Secondary school but not complete	8	I am a housewife	I am a non-skilled worker	Yes, community based	17,500-35,000 RWF	No did not sell	Household covered by iron sheets	Unimproved source	30 minutes and more	No	40 plus	Non improved	No	Yes	No	Put / Rinsed into toilet				Yes	None of these	Mattress;Radio;Mobile phone	Sometimes	Never	Never	Never	Often	Often	Yes	2	2	1	1	0	2	0
240	Ubudehe 3	Yes	No	Gicumbi	Married (monogamy)	4	2	2	Male	Wife	Catholicism	Yes	Primary level but not complete (less than 6 years)	3	I work in the field	I am a non-skilled worker	Yes, community based	Less than 17,500 RWF	No did not sell	Household covered by iron sheets	Unimproved source	30 minutes and more	No	20-40 liters	Improved	No	Yes	No	Put / Rinsed into toilet	Sometimes	Sometimes	Always	Yes	None of these	None of these								2	2	1	1	2	2	0
241	Ubudehe 2	Yes	Yes	Gicumbi	Cohabitating with a man/woman	4	2	2	Male	Wife	Catholicism	Yes	Secondary school but not complete	9	I am a housewife	I am a non-skilled worker	Yes, community based	Less than 17,500 RWF	No did not sell	Household covered by iron sheets	Improved source	30 minutes and more	No	20-40 liters	Non improved	No	No	No	Child used toilet / latrine	Always	Always	Always	No	Bicycle	Mobile phone	Never	Never	Never	Never	Often	Often	No	1	2	1	1	1	2	1
242	Ubudehe 3	Yes	No	Gicumbi	Married (monogamy)	6	4	4	Male	Wife	Catholicism	Yes	Secondary school but not complete	7	I am on irregular paid work	I am a non-skilled worker	Yes, community based	Less than 17,500 RWF	No did not sell	Household with hard materials	Unimproved source	Less than 30 minutes	No	40 plus	Non improved	No	Yes	No	Put / Rinsed into toilet	Never	Always	Sometimes	No	None of these	Mattress;Mobile phone	Always	Sometimes	Never	Sometimes	Always	Always	Yes	6	4	2	2	0	4	2
243	Ubudehe 3	Yes	No	Gicumbi	Married (monogamy)	3	2	2	Male	Wife	Catholicism	Yes	Primary level complete (6-8 years)	6	I work in the field	I am a non-skilled worker	Yes, community based	Less than 17,500 RWF	No did not sell	Household covered by iron sheets	Improved source	Water on premises	Yes	20-40 liters	Improved	No	Yes	No	Put / Rinsed into toilet	Always	Always	Always	No	None of these	Mattress;Mobile phone	Sometimes	Sometimes	Sometimes	Sometimes	Sometimes	Sometimes	Yes	2	2	0	2	2	2	0
244	Ubudehe 2	Yes	No	Gicumbi	Cohabitating with a man/woman	3	1	1	Male	Wife	Protestantism	Yes	Primary level but not complete (less than 6 years)	5	I work in the field	I am a non-skilled worker	Yes, community based	Less than 17,500 RWF	No did not sell	Household covered by iron sheets	Improved source	Water on premises	No	20-40 liters	Improved	No	Yes	No	Put / Rinsed into toilet	Sometimes	Always	Sometimes	No	None of these	Mattress;Radio	Always	Sometimes	Always	Often	Always	Always	No	1	1	0	1	0	1	0
245	Ubudehe 1	Yes	No	Gicumbi	Married (monogamy)	4	3	2	Male	Wife	Protestantism	Yes	Primary level but not complete (less than 6 years)	3	I work in the field	I am a non-skilled worker	Yes, community based	17,500-35,000 RWF	No did not sell	Household with hard materials	Improved source	30 minutes and more	No	10-20 liters	Improved	No	Yes	No	Put / Rinsed into latrine	Always	Always	Always	No	None of these	Mattress;Radio;Mobile phone	Always	Often	Often	Often	Sometimes	Sometimes	Yes	3	3	1	2	0	3	0
246	Ubudehe 2	Yes	No	Gicumbi	Married (monogamy)	3	1	1	Male	Wife	Protestantism	Yes	Secondary school, Senior 1-4 complete	10	I am on irregular paid work	I am a non-skilled worker	Yes, community based	17,500-35,000 RWF	Yes to pay loan	Household with hard materials	Improved source	Water on premises	Yes	40 plus	Non improved	No	Yes	Yes	Put / Rinsed into toilet	Always	Always	Always	No	None of these	Mattress;Radio;Mobile phone	Never	Never	Never	Never	Sometimes	Never	Yes	1	1	0	1	1	1	0
247	Ubudehe 3	Yes	No	Gicumbi	Married (monogamy)	4	6	3	Male	Wife	Protestantism	Yes	Primary level but not complete (less than 6 years)	5	I work in the field	I am a non-skilled worker	Yes, community based	100,000-199,000 RWF	No did not sell	Household covered by iron sheets	Improved source	Water on premises	No	40 plus	Improved	No	Yes	No	Put / Rinsed into toilet	Rarely	Sometimes	Sometimes	No	None of these	Mobile phone	Sometimes	Never	Never	Never	Never	Never	Yes	6	5	1	2	0	6	0
248	Ubudehe 2	Yes	No	Gicumbi	Single	4	1	1	Female	Other family relation	No religion	Yes	Primary level but not complete (less than 6 years)	4	I work in the field	I am a non-skilled worker	Yes, community based	Less than 17,500 RWF	No did not sell	Household covered by iron sheets	Improved source	30 minutes and more	No	20-40 liters	Non improved	No	Yes	No	Put / Rinsed into toilet	Always	Always	Always	No	None of these	Mattress;Radio	Sometimes	Never	Sometimes	Sometimes	Sometimes	Sometimes	No	1	1	1	0	0	1	0
249	Ubudehe 2	Yes	No	Gakenke	Single	3	1	1	Male	Wife	Protestantism	Yes	Primary level but not complete (less than 6 years)	7	I am a housewife	I am a non-skilled worker	Yes, community based	17,500-35,000 RWF	No did not sell	Household with hard materials	Unimproved source	30 minutes and more	No	10-20 liters	Improved	No	Yes	No	Put / Rinsed into toilet	Always	Sometimes	Never	No	None of these	Radio;Mobile phone	Never	Sometimes	Never	Sometimes	Sometimes	Sometimes	No	1	1	0	1	0	1	0
250	Ubudehe 2	Yes	No	Gakenke	Married (monogamy)	3	1	1	Male	Wife	Catholicism	Yes	Secondary school but not complete	9	I am on irregular paid work	I am a non-skilled worker	Yes, community based	17,500-35,000 RWF	No did not sell	Household with hard materials	Unimproved source	Less than 30 minutes	Yes	40 plus	Non improved	No	Yes	Yes	Put / Rinsed into toilet	Sometimes	Sometimes	Sometimes	No	None of these	Mattress;Radio	Always	Always	Always	Always	Always	Always	Yes	1	1	1	0	0	1	0
251	Ubudehe 3	Yes	No	Gakenke	Single	3	1	1	Female	Other family relation	Catholicism	Yes	Primary level complete (6-8 years)	7	I work in the field	I am a non-skilled worker	Yes, community based	Less than 17,500 RWF	No did not sell	Traditional dwelling	Improved source	Less than 30 minutes	Yes	10-20 liters	Improved	No	Yes	No	Put / Rinsed into toilet	Always	Always	Sometimes	No	None of these	Mobile phone	Always	Always	Always	Always	Always	Always	Yes	1	1	1	0	1	1	0
252	Ubudehe 2	Yes	No	Gakenke	Married (monogamy)	4	2	2	Male	Wife	Adventist	Yes	Primary level but not complete (less than 6 years)	4	I work in the field	I am a non-skilled worker	Yes, community based	Less than 17,500 RWF	No did not sell	Household covered by iron sheets	Unimproved source	Water on premises	Don't remember	20-40 liters	Improved	No	Yes	No	Put / Rinsed into toilet	Sometimes	Rarely	Rarely	No	Bicycle	Mattress;Radio;Mobile phone	Sometimes	Never	Never	Never	Never	Never	Yes	2	2	1	1	0	2	0
253	Ubudehe 2	Yes	No	Gakenke	Married (monogamy)	5	4	4	Male	Wife	Other religion	Yes	Primary level but not complete (less than 6 years)	5	I work in the field	I am a non-skilled worker	Yes, community based	Less than 17,500 RWF	No did not sell	Household with hard materials	Improved source	Less than 30 minutes	Yes	40 plus	Improved	No	Yes	No	Put / Rinsed into toilet	Always	Always	Always	No	None of these	Mattress;Mobile phone	Always	Never	Never	Always	Always	Always	Yes	4	4	1	3	0	4	0
254	Ubudehe 3	Yes	No	Gakenke	Single	8	1	1	Male	Daughter	Adventist	Yes	Primary level complete (6-8 years)	6	I am a housewife	I am a non-skilled worker	Yes, community based	I don't know	No did not sell	Household with hard materials	Improved source	Water on premises	No	20-40 liters	Non improved	No	Yes	No	Buried	Always	Always	Sometimes	No	Bicycle	Mattress;Iron;Radio;Mobile phone	Always	Always	Always	Never	Always	Never	No	1	1	0	1	0	1	0
255	Ubudehe 2	Yes	No	Gakenke	Married (monogamy)	3	1	1	Male	Wife	Protestantism	Yes	Primary level complete (6-8 years)	6	I am a housewife	I am a non-skilled worker	Yes, community based	Less than 17,500 RWF	No did not sell	Household covered by iron sheets	Improved source	30 minutes and more	Yes	20-40 liters	Non improved	No	Yes	No	(solid waste)	Sometimes	Sometimes	Sometimes	No	None of these	Mattress	Always	Always	Always	Always	Always	Always	Yes	1	1	0	1	0	1	0
256	Ubudehe 3	Yes	No	Gakenke	Married (monogamy)	4	2	2	Male	Wife	Protestantism	Yes	Primary level complete (6-8 years)	6	I work in the field	I am a non-skilled worker	Yes, community based	17,500-35,000 RWF	No did not sell	Traditional dwelling	Improved source	Less than 30 minutes	Yes	40 plus	Non improved	No	Yes	No	Put / Rinsed into toilet	Rarely	Always	Always	No	None of these	Mattress;Mobile phone	Often	Often	Often	Often	Often	Often	Yes	2	2	2	0	0	2	0
257	Ubudehe 2	Yes	No	Gakenke	Married (monogamy)	4	2	2	Male	Wife	Protestantism	Yes	Primary level but not complete (less than 6 years)	6	I work in the field	I am a non-skilled worker	Yes, community based	Less than 17,500 RWF	No did not sell	Household with hard materials	Improved source	30 minutes and more	No	20-40 liters	Non improved	No	Yes	No	Put / Rinsed into latrine	Always	Always	Always	No	None of these	None of these	Always	Often	Often	Sometimes	Sometimes	Sometimes	No	2	2	1	1	0	2	0
258	Ubudehe 3	Yes	No	Gakenke	Married (monogamy)	6	4	4	Male	Wife	Catholicism	Yes	Primary level complete (6-8 years)	6	I am a housewife	I am a non-skilled worker	Yes, community based	Less than 17,500 RWF	No did not sell	Household covered by iron sheets	Improved source	Water on premises	Yes	40 plus	Improved	No	Yes	No	Put / Rinsed into toilet	Sometimes	Sometimes	Always	No	None of these	Mattress;Mobile phone	Always	Always	Always	Always	Always	Always	Yes	4	4	1	3	0	3	0
259	Ubudehe 3	Yes	No	Gakenke	Single	5	1	1	Male	Daughter	Catholicism	Yes	Primary level complete (6-8 years)	6	I work in the field	I am a non-skilled worker	Yes, community based	17,500-35,000 RWF	No did not sell	Household with hard materials	Unimproved source	30 minutes and more	Yes	20-40 liters	Improved	No	Yes	No	Put / Rinsed into toilet	Always	Always	Always	No	None of these	Mattress;Radio;Mobile phone	Always	Always	Always	Often	Often	Often	No	1	1	0	1	0	1	0
260	Ubudehe 2	Yes	No	Gakenke	Married (monogamy)	8	7	7	Male	Wife	Protestantism	Yes	Primary level complete (6-8 years)	6	I work in the field	I am a non-skilled worker	Yes, community based	Less than 17,500 RWF	No did not sell	Household covered by iron sheets	Improved source	30 minutes and more	No	40 plus	Non improved	No	No	No	Put / Rinsed into toilet	Sometimes	Sometimes	Sometimes	No	None of these	Mattress;Radio;Mobile phone	Always	Always	Always	Sometimes	Always	Always	Yes	9	7	7	0	0	7	2
261	Ubudehe 2	Yes	Yes	Gakenke	Divorced/Separated	1	1	1	Female	I am head of household	Catholicism	Yes	Primary level complete (6-8 years)	6	I work in the field	I am a non-skilled worker	Yes, community based	Less than 17,500 RWF	No did not sell	Household covered by iron sheets	Improved source	Water on premises	Yes	10-20 liters	Improved	No	No	No	Put / Rinsed into toilet	Always	Always	Always	No	None of these	Mattress;Mobile phone	Sometimes	Sometimes	Sometimes	Sometimes	Sometimes	Sometimes	Yes	1	1	0	1	0	1	0
262	Ubudehe 2	Yes	No	Gakenke	Married (monogamy)	4	2	2	Male	Wife	Catholicism	Yes	Primary level complete (6-8 years)	6	I am on irregular paid work	I am a non-skilled worker	Yes, community based	Less than 17,500 RWF	No did not sell	Household with hard materials	Unimproved source	Less than 30 minutes	Yes	40 plus	Non improved	No	Yes	No	Put / Rinsed into toilet	Always	Always	Always	No	None of these	Mattress;Radio;Mobile phone	Always	Sometimes	Sometimes	Sometimes	Always	Always	Yes	2	2	2	0	2	2	0
263	Ubudehe 2	Yes	No	Gakenke	Married (monogamy)	6	4	4	Male	Wife	Protestantism	Yes	Primary level but not complete (less than 6 years)	4	I work in the field	I am a non-skilled worker	Yes, community based	Less than 17,500 RWF	No did not sell	Household with hard materials	Improved source	30 minutes and more	No	40 plus	Improved	No	Yes	No	Put / Rinsed into latrine	Always	Always	Always	Yes	Bicycle	Mattress;Mobile phone	Always	Sometimes	Always	Sometimes	Sometimes	Sometimes	No	4	4	3	1	0	4	0
264	Ubudehe 2	Yes	No	Gakenke	Married (monogamy)	3	1	1	Male	Wife	Adventist	Yes	Secondary school but not complete	9	I work in the field	I am a non-skilled worker	Yes, community based	Less than 17,500 RWF	No did not sell	Household covered by iron sheets	Unimproved source	Water on premises	No	40 plus	Non improved	No	Yes	No	Put / Rinsed into toilet	Sometimes		Sometimes	No	None of these	Mattress;Radio	Never	Never	Never	Never	Never	Never	No	1	1	1	0	1	1	0
265	Ubudehe 2	Yes	No	Gakenke	Married (monogamy)	9	8	7	Male	Wife	Protestantism	Yes	Primary level complete (6-8 years)	6	I am a housewife	I am a non-skilled worker	Yes, community based	Less than 17,500 RWF	Yes, for food;Yes, on health care expenditure;Yes, education	Household covered by iron sheets	Improved source	30 minutes and more	No	40 plus	Non improved	Yes	Yes	No	Child used toilet / latrine	Always	Always	Sometimes	No	None of these	Mattress;Mobile phone	Always	Always	Always	Always	Always	Always	Yes	8	7	4	3	0	7	0
266	Ubudehe 3	Yes	No	Gakenke	Married (monogamy)	5	3	3	Male	Wife	Catholicism	Yes	Primary level but not complete (less than 6 years)	6	I am on irregular paid work	I am a non-skilled worker	Yes, community based	Less than 17,500 RWF	Yes, education	Household with hard materials	Improved source;Unimproved source	Less than 30 minutes	Yes	40 plus	Non improved	No	Yes	No	Put / Rinsed into drain or ditch	Sometimes	Always	Sometimes	No	None of these	Mattress;Radio;Mobile phone	Always	Never	Never	Never	Sometimes	Always		3	3	1	2	0	3	0
267	Ubudehe 1	Yes	Yes	Gakenke	Single	8	1	1	Female	Daughter	Adventist	Yes	Primary level but not complete (less than 6 years)	6	I am a housewife	I am a non-skilled worker	Yes, community based	Less than 17,500 RWF	No did not sell	Household with hard materials	Improved source	Water on premises	Yes	10-20 liters	Non improved	No	Yes	No	Buried	Sometimes	Always	Sometimes	No	None of these	Mobile phone	Sometimes	Never	Never	Never	Sometimes	Sometimes	No	1	1	0	1	0	1	0
268	Ubudehe 2	Yes	No	Gakenke	Married (monogamy)	5	4	4	Male	Wife	Other religion	Yes	Primary level complete (6-8 years)	6	I work in the field	I am a non-skilled worker	Yes, community based	Less than 17,500 RWF	No did not sell	Household covered by iron sheets	Unimproved source	30 minutes and more	Yes	20-40 liters	Non improved	No	No	No	Put / Rinsed into toilet	Always	Always	Always	No	None of these	None of these	Never	Never	Never	Never	Never	Never	Yes	4	4	2	2	0	4	0
269	Ubudehe 2	Yes	No	Gakenke	Married (monogamy)	4	2	2	Male	Wife	Protestantism	Yes	Secondary school but not complete	8	I work in the field	I am a non-skilled worker	Yes, community based	17,500-35,000 RWF	No did not sell	Household covered by iron sheets	Improved source	30 minutes and more	No	20-40 liters	Improved	No	Yes	No	Put / Rinsed into toilet	Always	Always	Sometimes	No	None of these	Mattress;Radio;Mobile phone	Always	Sometimes	Sometimes	Sometimes	Always	Always	Yes	2	2	1	1	0	2	0
270	Ubudehe 3	Yes	No	Gakenke	Married (monogamy)	6	4	4	Male	Wife	Catholicism	No	Not any	0	I am a housewife	I am a non-skilled worker	Yes, community based	Less than 17,500 RWF	No did not sell	Household covered by iron sheets	Improved source	Water on premises	No	20-40 liters	Non improved	No	Yes	No	Put / Rinsed into toilet	Always	Always	Rarely	No	None of these	Mattress;Radio;Mobile phone	Always	Always	Sometimes	Sometimes	Sometimes	Sometimes	Yes	5	4	2	2	0	2	0
271	Ubudehe 2	Yes	No	Gakenke	Married (monogamy)	4	3	2	Male	Wife	Protestantism	Yes	Secondary School, Senior 5-6 complete	12	I am on irregular paid work	I am a non-skilled worker	Yes, community based	100,000-199,000 RWF	No did not sell	Household with hard materials	Improved source;Unimproved source	30 minutes and more	No	20-40 liters	Non improved	No	Yes	No	Put / Rinsed into drain or ditch	Sometimes	Always	Always	No	None of these	Mattress;Mobile phone	Always	Never	Sometimes	Never	Never	Never	Yes	3	2	1	1	2	3	0
272	Ubudehe 3	Yes	No	Gakenke	Married (monogamy)	7	5	5	Male	Wife	Catholicism	Yes	Primary level complete (6-8 years)	6	I am a housewife	I am a non-skilled worker	Yes, community based	Less than 17,500 RWF	No did not sell	Household with hard materials	Improved source	Water on premises	Yes	40 plus	Improved	No	Yes	No	Child used toilet / latrine	Always	Always	Sometimes	Yes	None of these	Mattress;Mobile phone	Always	Sometimes	Never	Sometimes	Always	Always	Yes	5	5	1	4	0	5	0
273	Ubudehe 3	Yes	No	Gakenke	Single	5	1	1	Male	Other family relation	Other religion	Yes	Primary level complete (6-8 years)	6	I work in the field	I am a non-skilled worker	Yes, community based	36,000-99,000 RWF	No did not sell	Household with hard materials	Improved source	30 minutes and more	Yes	40 plus	Improved	No	Yes	No	Put / Rinsed into toilet	Always	Always	Always	Yes	None of these	Mattress;Radio;Mobile phone	Always	Always	Always	Always	Always	Always	Yes	1	1	1	0	0	1	0
274	Ubudehe 2	Yes	No	Gakenke	Married (monogamy)	4	1	1	Male	Wife	Catholicism	Yes	Primary level complete (6-8 years)	6	I am a housewife	I am a non-skilled worker	Yes, community based	17,500-35,000 RWF	No did not sell	Household covered by iron sheets	Improved source	30 minutes and more	Yes	40 plus	Non improved	No	Yes	No	Put / Rinsed into toilet	Always	Always	Sometimes	No	None of these	Mattress;Mobile phone	Always	Always	Always	Never	Always	Always	Yes	1	1	1	0	0	1	0
275	Ubudehe 2	Yes	No	Gakenke	Married (monogamy)	4	1	1	Female	Wife	Catholicism	Yes	Secondary School, Senior 5-6 complete	10	I am on irregular paid work	I am a non-skilled worker	Yes, Public	36,000-99,000 RWF	No did not sell	Household with hard materials	Improved source	Water on premises	Yes	40 plus	Improved	No	Yes	No	Child used toilet / latrine	Always	Always	Always	Yes	None of these	Mattress;Iron;Radio;Television;Mobile phone	Always	Always	Always	Always	Always	Always	Yes	1	1	0	1	0	1	0
276	Ubudehe 2	Yes	Yes	Gakenke	Married (monogamy)	6	4	3	Male	Wife	Protestantism	Yes	Secondary school but not complete	8	I work in the field	I am a non-skilled worker	Yes, community based	17,500-35,000 RWF	No did not sell	Household covered by iron sheets	Improved source	Water on premises	Yes	40 plus	Improved	No	Yes	No	Put / Rinsed into toilet	Always	Always	Always	No	None of these	Mattress;Mobile phone	Always	Sometimes	Often	Sometimes	Always	Always	Yes	3	4	0	3	2	4	0
277	Ubudehe 1	Yes	No	Gakenke	Married (monogamy)	4	2	2	Male	Wife	Adventist	Yes	Primary level complete (6-8 years)	6	I work in the field	I am a non-skilled worker	Yes, community based	Less than 17,500 RWF	Yes, for food;Yes, education	Household with hard materials	Unimproved source	Water on premises	No	20-40 liters	Non improved	No	No	No	Put / Rinsed into latrine	Sometimes	Always	Sometimes	Yes	None of these	None of these	Never	Never	Never	Never	Never	Never	No	4	2	1	1	0	2	2
278	Ubudehe 3	Yes	No	Gakenke	Married (monogamy)	4	2	2	Male	Wife	Catholicism	Yes	Primary level complete (6-8 years)	6	I am a housewife	I am a non-skilled worker	Yes, community based	Less than 17,500 RWF	No did not sell	Household with hard materials	Unimproved source	30 minutes and more	Yes	10-20 liters	Non improved	No	Yes	No	Put / Rinsed into toilet	Sometimes	Always	Sometimes	No	None of these	Radio;Mobile phone	Often	Sometimes	Sometimes	Sometimes	Often	Often	No	2	2	0	2	0	2	0
279	Ubudehe 2	Yes	No	Gakenke	Married (monogamy)	8	6	6	Male	Wife	Catholicism	No	Not any	0	I work in the field	I am a non-skilled worker	Yes, community based	Less than 17,500 RWF	No did not sell	Household with hard materials	Improved source	Water on premises	No	40 plus	Improved	No	No	No	Put / Rinsed into latrine	Sometimes	Sometimes	Sometimes	Yes	None of these	Mattress;Mobile phone	Always	Sometimes	Often	Often	Sometimes	Sometimes	Yes	6	6	0	6	1	6	0
280	Ubudehe 2	Yes	No	Gakenke	Married (monogamy)	4	2	2	Male	Wife	Catholicism	Yes	Primary level complete (6-8 years)	7	I am on irregular paid work	I am a non-skilled worker	Yes, community based	Less than 17,500 RWF	No did not sell	Household with hard materials	Unimproved source	Water on premises	No	40 plus	Non improved	No	Yes	Yes	Put / Rinsed into toilet	Sometimes	Always	Always	No	None of these	Mattress;Radio;Mobile phone	Never	Never	Never	Never	Always	Always	No	3	2	2	0	0	2	1
281	Ubudehe 3	Yes	No	Gakenke	Single	10	1	1	Male	Daughter	Catholicism	Yes	Primary level complete (6-8 years)	6	I work in the field	I am a non-skilled worker	Yes, community based	17,500-35,000 RWF	No did not sell	Household covered by iron sheets	Unimproved source	Water on premises	Yes	20-40 liters	Non improved	No	Yes	No	Put / Rinsed into toilet	Always	Sometimes	Always	No	None of these	Mobile phone	Never	Sometimes	Sometimes	Sometimes	Sometimes	Sometimes	No	1	1	1	0	1	1	0
282	Ubudehe 2	Yes	No	Gakenke	Married (monogamy)	7	5	5	Male	Wife	Catholicism	Yes	Primary level but not complete (less than 6 years)	1	I am a housewife	I am a non-skilled worker	Yes, community based	Less than 17,500 RWF	No did not sell	Household with hard materials	Improved source	Water on premises	No	40 plus	Non improved	No	Yes	No	Put / Rinsed into toilet	Sometimes	Always	Always	Yes	None of these	Mattress;Radio;Television;Mobile phone	Never	Sometimes	Often	Sometimes	Never	Never	Yes	5	5	3	2	0	3	0
283	Ubudehe 2	Yes	No	Gakenke	Married (monogamy)	4	3	3	Male	Wife	Catholicism	Yes	Primary level complete (6-8 years)	6	I work in the field	I am a non-skilled worker	Yes, community based	17,500-35,000 RWF	No did not sell	Household covered by iron sheets	Improved source	Water on premises	Yes	20-40 liters	Improved	No	Yes	No	Put / Rinsed into toilet	Always	Always	Always	No	Bicycle	Mattress;Radio;Mobile phone	Sometimes	Never	Never	Never	Sometimes	Sometimes	Yes	3	3	1	2	0	3	0
284	Ubudehe 3	Yes	No	Gakenke	Divorced/Separated	5	3	3	Female	Daughter	Catholicism	Yes	Primary level complete (6-8 years)	6	I work in the field	I am a non-skilled worker	Yes, community based	Less than 17,500 RWF	No did not sell	Traditional dwelling	Unimproved source	Water on premises	Yes	40 plus	Non improved	No	Yes	No	Put / Rinsed into toilet	Always	Sometimes	Always	No	None of these	Television;Mobile phone	Always	Always	Always	Always	Always	Always	Yes	3	3	3	0	0	3	0
285	Ubudehe 3	Yes	No	Gakenke	Married (monogamy)	6	4	4	Male	Wife	Protestantism	Yes	Primary level but not complete (less than 6 years)	4	I work in the field	I am a non-skilled worker	Yes, community based	17,500-35,000 RWF	No did not sell;Yes, education	Household with hard materials	Improved source	Water on premises	Yes	20-40 liters	Improved	No	Yes	No	Put / Rinsed into latrine	Always	Always	Always	No	None of these	Radio	Always	Always	Always	Sometimes	Often	Often	No	4	4	3	1	0	2	0
286	Ubudehe 2	Yes	No	Gakenke	Married (monogamy)	3	1	1	Male	Wife	Catholicism	Yes	Primary level complete (6-8 years)	6	I am a housewife	I am a non-skilled worker	Yes, community based	Less than 17,500 RWF	No did not sell	Household covered by iron sheets	Improved source		Yes	20-40 liters	Improved	Yes	Yes	No	Child used toilet / latrine	Always	Always	Don't know	Yes	None of these	Mattress;Radio;Mobile phone	Never	Never	Never	Never	Never	Never	No	2	1	0	1	0	1	0
287	Ubudehe 2	Yes	No	Gakenke	Single	4	2	2	Female	Daughter	Catholicism	Yes	Primary level but not complete (less than 6 years)	7	I work in the field	I am a non-skilled worker	Yes, community based	Less than 17,500 RWF	No did not sell	Household with hard materials	Improved source	Water on premises	Yes	40 plus	Non improved	No	Yes	No	Put / Rinsed into toilet	Always	Always	Always	No	None of these	Mattress;Radio;Mobile phone	Always	Sometimes	Never	Sometimes	Always	Always	Yes	2	2	0	2	2	2	0
288	Ubudehe 3	Yes	No	Gakenke	Single	7	1	1	Male	Daughter	Catholicism	Yes	Secondary school but not complete	10	I am a housewife	I am a non-skilled worker	Yes, community based	Less than 17,500 RWF	No did not sell	Household with hard materials	Unimproved source		No	10-20 liters	Non improved	No	No	No	Put / Rinsed into latrine	Never	Rarely	Never	No	None of these	Mobile phone	Always	Often	Often	Sometimes	Sometimes	Often	No	1	1	0	1	0	1	0
289	Ubudehe 2	Yes	Yes	Gakenke	Married (monogamy)	10	10	8	Male	Wife	Catholicism	Yes	Primary level complete (6-8 years)	7	I work in the field	I am a non-skilled worker	Yes, community based	Less than 17,500 RWF	No did not sell	Household with hard materials	Improved source	Water on premises	Yes	40 plus	Non improved	No	Yes	No	Put / Rinsed into toilet	Always	Always	Always	No	None of these	Mattress;Mobile phone	Always	Always	Always	Sometimes	Always	Always	Yes	10	8	6	2	3	6	0
290	Ubudehe 3	Yes	No	Gakenke	Single	5	1	1	Female	Daughter	Adventist	Yes	Secondary school but not complete	8	I work in the field	I am a non-skilled worker	Yes, community based	36,000-99,000 RWF	No did not sell	Household covered by iron sheets	Unimproved source	Water on premises	Yes	40 plus	Improved	Yes	Yes	No	Put / Rinsed into toilet	Always	Always	Always	No	None of these	Mattress;Iron;Television;Mobile phone	Always	Always	Always	Always	Always	Always	No	1	1	0	1	0	1	0
291	Ubudehe 1	Yes	No	Gakenke	Single	9	1	1	Male	Daughter	Protestantism	Yes	Primary level complete (6-8 years)	6	I am a housewife	I am a non-skilled worker	Yes, community based	Less than 17,500 RWF	No did not sell	Household covered by iron sheets	Improved source	Water on premises	No	40 plus	Non improved	No	Yes	No	Put / Rinsed into toilet	Sometimes	Sometimes	Sometimes	Yes	None of these	Radio;Mobile phone	Always	Always	Always	Always	Always	Always	Yes	2	2	1	1	0	2	0
292	Ubudehe 2	Yes	No	Gakenke	Married (monogamy)	5	3	3	Male	Wife	Catholicism	Yes	Primary level complete (6-8 years)	6	I work in the field	I am a non-skilled worker	Yes, community based	Less than 17,500 RWF	Yes, for food	Household covered by iron sheets	Improved source	Water on premises	No	20-40 liters	Non improved	No	Yes	No	Put / Rinsed into drain or ditch	Always	Always	Always	No	None of these	Mattress;Mobile phone	Always	Sometimes	Never	Never	Always	Always	No	4	3	1	2	0	3	1
293	Ubudehe 3	Yes	Yes	Gakenke	Single	7	1	1	Male	Daughter	Catholicism	Yes	Primary level complete (6-8 years)	6	I work in the field	I am a non-skilled worker	Yes, community based	36,000-99,000 RWF	No did not sell	Household with hard materials	Unimproved source	Water on premises	Yes	40 plus	Improved	No	Yes	Yes	Put / Rinsed into toilet	Always	Always	Always	Yes	None of these	Mattress;Radio;Television;Mobile phone	Always	Always	Always	Always	Always	Always	No	1	1	8	1	1	1	0
294	Ubudehe 2	Yes	No	Gakenke	Married (monogamy)	3	1	1	Male	Wife	Catholicism	Yes	Secondary school but not complete	7	I work in the field	I am a non-skilled worker	Yes, community based	36,000-99,000 RWF	No did not sell	Household covered by iron sheets	Unimproved source	Water on premises	Yes	20-40 liters	Non improved	No	No	No	Put / Rinsed into toilet	Always	Always	Always	Yes	None of these	Mattress;Mobile phone	Never	Never	Never	Never	Often	Often	No	2	1	1	0	1	1	1
295	Ubudehe 3	Yes	No	Gakenke	Married (monogamy)	6	4	4	Male	Wife	Catholicism	Yes	Secondary school but not complete	9	I am a housewife	I am a non-skilled worker	Yes, community based	Less than 17,500 RWF	No did not sell	Household with hard materials	Unimproved source	30 minutes and more	Yes	40 plus	Improved	No	Yes	No	Put / Rinsed into toilet	Sometimes	Always	Always	No	None of these	Mattress;Radio;Mobile phone	Sometimes	Always	Always	Sometimes	Always	Always	Yes	4	4	1	3	0	4	0
296	Ubudehe 2	Yes	No	Gakenke	Married (monogamy)	5	4	3	Male	Wife	Catholicism	Yes	Primary level but not complete (less than 6 years)	5	I work in the field	I am a non-skilled worker	Yes, community based	17,500-35,000 RWF	No did not sell	Household with hard materials	Improved source	Water on premises	Yes	20-40 liters	Improved	No	Yes	No	Put / Rinsed into latrine	Always	Always	Always	Yes	None of these	Mattress;Mobile phone	Always	Always	Always	Sometimes	Often	Often	Yes	4	3	2	1	0	2	0
297	Ubudehe 2	Yes	No	Gakenke	Married (monogamy)	4	3	3	Male	Wife	Catholicism	Yes	Secondary school but not complete	10	I am on irregular paid work	I am a non-skilled worker	No	Less than 17,500 RWF	No did not sell	Household with hard materials	Improved source	Water on premises	No	20-40 liters	Non improved	No	Yes	No	Child used toilet / latrine	Always	Sometimes	Always	No	None of these	Mobile phone	Always	Never	Never	Never	Never	Never	No	3	3	3	0	0	3	0
298	Ubudehe 2	Yes	No	Gakenke	Married (monogamy)	4	2	2	Male	Wife	Protestantism	Yes	Primary level but not complete (less than 6 years)	3	I work in the field	I am a non-skilled worker	Yes, community based	Less than 17,500 RWF	No did not sell	Household covered by iron sheets	Improved source	30 minutes and more	No	20-40 liters	Improved	No	Yes	No	Put / Rinsed into toilet	Sometimes	Sometimes	Always	Yes	None of these	Mattress;Mobile phone	Always	Sometimes	Always	Sometimes	Always	Always	Yes	2	2	1	1	2	2	0
299	Ubudehe 2	Yes	Yes	Gakenke	Widowed	4	2	2	Female	I am head of household	Catholicism	Yes	Secondary School, Senior 5-6 complete	12	I work in the field	I am a non-skilled worker	Yes, community based	Less than 17,500 RWF	No did not sell	Household with hard materials	Unimproved source	30 minutes and more	Yes	40 plus	Non improved	No	Yes	No	Put / Rinsed into toilet	Always	Always	Always	No	None of these	Mattress;Iron;Mobile phone	Never	Sometimes	Never	Never	Sometimes	Sometimes	No	2	2	2	0	0	2	0
300	Ubudehe 2	Yes	No	Gakenke	Married (monogamy)	4	2	2	Male	Wife	Catholicism	Yes	Primary level complete (6-8 years)	6	I work in the field	I am a non-skilled worker	Yes, community based	Less than 17,500 RWF	No did not sell	Household with hard materials	Improved source	Water on premises	No	20-40 liters	Improved	No	Yes	No	Put / Rinsed into latrine	Always	Always	Always	Yes	None of these	Mattress;Radio;Mobile phone	Always	Often	Always	Sometimes	Always	Always	No	2	2	0	2	0	2	0
301	Ubudehe 2	Yes	No	Gakenke	Married (monogamy)	3	1	1	Male	Wife	Adventist	Yes	Primary level but not complete (less than 6 years)	4	I am a housewife	I am a non-skilled worker	Yes, community based	Less than 17,500 RWF	No did not sell	Household covered by iron sheets	Improved source	Water on premises	No	20-40 liters	Non improved	No	Yes	No	Put / Rinsed into toilet	Rarely	Sometimes	Sometimes	No	None of these	Mattress;Radio;Mobile phone	Always	Always	Always	Never	Sometimes	Sometimes	Yes	1	1	0	1	0	1	0
302	Ubudehe 2	Yes	No	Gakenke	Married (monogamy)	4	1	1	Female	Wife	Adventist	Yes	Secondary School, Senior 5-6 complete	12	I work in the field	I am a non-skilled worker	Yes, community based	17,500-35,000 RWF	No did not sell	Household covered by iron sheets	Unimproved source	Water on premises	Yes	10-20 liters	Non improved	No	Yes	No	Put / Rinsed into toilet	Sometimes	Sometimes	Sometimes	No	None of these	Mattress;Radio;Mobile phone	Sometimes	Sometimes	Never	Never	Often	Never	Yes	1	1	1	0	1	1	0
303	Ubudehe 2	Yes	No	Gakenke	Married (monogamy)	4	3	3	Male	Wife	Catholicism	Yes	Primary level but not complete (less than 6 years)	5	I am a housewife	I am a non-skilled worker	Yes, community based	Less than 17,500 RWF	No did not sell	Household with hard materials	Improved source	Water on premises	No	40 plus	Non improved	No	Yes	No	Put / Rinsed into latrine				No	None of these	Mobile phone	Sometimes	Sometimes	Never	Never	Sometimes	Never	No	3	3	2	1	0	3	0
304	Ubudehe 3	Yes	No	Gakenke	Married (monogamy)	4	2	2	Male	Wife	Catholicism	Yes	Primary level but not complete (less than 6 years)	5	I work in the field	I am a non-skilled worker	Yes, community based	Less than 17,500 RWF	No did not sell	Household covered by iron sheets	Improved source	Water on premises	Yes	10-20 liters	Improved	No	Yes	No	Put / Rinsed into toilet	Sometimes	Always	Sometimes	No	None of these	Mattress;Mobile phone	Always	Sometimes	Always	Sometimes	Always	Always	Yes	3	2	0	2	2	1	1
305	Ubudehe 2	Yes	No	Gakenke	Married (monogamy)	3	2	2	Male	Wife	Catholicism	Yes	Primary level complete (6-8 years)	6	I work in the field	I am a non-skilled worker	Yes, community based	Less than 17,500 RWF	No did not sell	Household covered by iron sheets	Improved source	30 minutes and more	Yes	20-40 liters	Non improved	No	Yes	No	Put / Rinsed into toilet	Always	Always	Always	No	None of these	Mattress;Mobile phone	Always	Sometimes	Sometimes	Always	Always	Always	Yes	2	2	2	0	0	22	0
306	Ubudehe 2	Yes	No	Gakenke	Married (monogamy)	5	6	6	Male	Wife	Catholicism	Yes	Primary level complete (6-8 years)	6	I am on irregular paid work	I am a non-skilled worker	Yes, community based	Less than 17,500 RWF	No did not sell	Household with hard materials	Improved source	Less than 30 minutes	Yes	20-40 liters	Non improved	No	Yes	No	Put / Rinsed into toilet	Always	Sometimes	Always	No	None of these	None of these	Sometimes	Never	Never	Never	Always	Always	No	5	5	3	2	0	1	1
307	Ubudehe 3	Yes	No	Gakenke	Married (monogamy)	6	4	4	Male	Wife	Catholicism	Yes	Primary level but not complete (less than 6 years)	3	I work in the field	I am a non-skilled worker	Yes, community based	Less than 17,500 RWF	No did not sell	Traditional dwelling	Unimproved source	30 minutes and more	No	40 plus	Non improved	No	No	No	Put / Rinsed into toilet	Sometimes	Always	Sometimes	No	None of these	Mobile phone	Never	Never	Never	Never	Never	Never	No	5	4	3	1	0	4	1
308	Ubudehe 3	Yes	No	Gakenke	Married (monogamy)	5	4	4	Male	Wife	Adventist	Yes	Primary level but not complete (less than 6 years)	6	I work in the field	I am a non-skilled worker	Yes, community based	Less than 17,500 RWF	Yes, education	Household with hard materials	Unimproved source		Yes	20-40 liters	Improved	No	Yes	No	Put / Rinsed into toilet	Always	Always	Sometimes	No	None of these	Mattress;Mobile phone	Always	Always	Often	Never	Often	Often	Yes	4	4	1	3	0	4	0
309	Ubudehe 2	Yes	No	Gakenke	Cohabitating with a man/woman	3	2	2	Male	Wife	Adventist	Yes	Primary level but not complete (less than 6 years)	3	I work in the field	I am a non-skilled worker	Yes, community based	Less than 17,500 RWF	No did not sell	Household covered by iron sheets	Improved source	30 minutes and more	Yes	20-40 liters	Improved	No	Yes	No	Put / Rinsed into toilet	Always	Always	Always	No	None of these	Mattress;Radio;Mobile phone		Always	Always	Always	Always	Always	Yes	2	2	2	0	1	2	0
310	Ubudehe 3	Yes	No	Gakenke	Married (monogamy)	4	2	2	Male	Wife	Catholicism	Yes	Primary level but not complete (less than 6 years)	5	I work in the field	I am a non-skilled worker	Yes, community based	Less than 17,500 RWF	No did not sell	Household covered by iron sheets	Unimproved source	30 minutes and more	No	20-40 liters	Improved	No	Yes	No	Put / Rinsed into toilet	Sometimes	Always	Always	No	None of these	Mattress;Mobile phone	Always	Always	Always	Never	Always	Always	Yes	2	2	2	0	0	2	0
311	Ubudehe 2	Yes	No	Gakenke	Divorced/Separated	3	2	2	Female	I am head of household	Protestantism	Yes	Primary level but not complete (less than 6 years)	4	I am a housewife	I am a non-skilled worker	Yes, community based	Less than 17,500 RWF	No did not sell	Household covered by iron sheets	Improved source	30 minutes and more	No	20-40 liters	Non improved	No	Yes	No	Put / Rinsed into toilet	Rarely	Rarely	Rarely	No	None of these	None of these	Sometimes	Never	Never	Never	Always	Always	No	2	2	2	0	0	2	0
312	Ubudehe 2	Yes	No	Gakenke	Married (monogamy)	6	2	2	Male	Wife	Adventist	Yes	Secondary School, Senior 5-6 complete	13	I am on irregular paid work	I am a non-skilled worker	Yes, community based	100,000-199,000 RWF	No did not sell	Household covered by iron sheets	Improved source	Less than 30 minutes	Yes	40 plus	Improved	No	Yes	Yes	Put / Rinsed into drain or ditch	Always	Always	Always	Yes	None of these	Mattress;Iron;Radio;Television;Mobile phone	Always	Always	Sometimes	Always	Always	Never	Yes	3	2	1	1	2	2	1
313	Ubudehe 2	Yes	Yes	Gakenke	Married (pologamy)	6	5	4	Male	Wife	Protestantism	Yes	Primary level but not complete (less than 6 years)	3	I work in the field	I am a non-skilled worker	Yes, community based	36,000-99,000 RWF	Yes, for food	Household with hard materials	Unimproved source	Water on premises	No	40 plus	Non improved	No	Yes	No	Put / Rinsed into toilet	Sometimes	Always	Always	No	None of these	None of these	Never	Sometimes	Never	Never	Never	Never	Yes	5	4	0	4	0	3	0
314	Ubudehe 3	Yes	No	Gakenke	Married (monogamy)	5	3	3	Male	Wife	Protestantism	Yes	Primary level complete (6-8 years)	8	I am a housewife	I am a non-skilled worker	Yes, community based	Less than 17,500 RWF	No did not sell	Household with hard materials	Unimproved source		No	10-20 liters	Improved	No	Yes	No	Put / Rinsed into toilet	Sometimes	Sometimes	Rarely	No	None of these	Mattress;Radio;Mobile phone	Sometimes	Sometimes	Never	Never	Never	Sometimes	Yes	3	3	2	1	2	3	0
315	Ubudehe 3	Yes	No	Gakenke	Married (monogamy)	6	4	4	Male	Wife	Catholicism	Yes	Primary level complete (6-8 years)	8	I work in the field	I am a non-skilled worker	Yes, community based	Less than 17,500 RWF	No did not sell	Traditional dwelling	Unimproved source	30 minutes and more	No	40 plus	Non improved	No	Yes	No	Put / Rinsed into toilet	Sometimes	Always	Sometimes	No	None of these	Mobile phone	Never	Never	Never	Never	Often	Often	Yes	4	4	1	3	0	4	0
316	Ubudehe 3	Yes	No	Gakenke	Married (monogamy)	5	3	3	Male	Wife	Catholicism	Yes	Primary level complete (6-8 years)	6	I work in the field	I am a non-skilled worker	Yes, community based	Less than 17,500 RWF	No did not sell	Household covered by iron sheets	Unimproved source	Water on premises	Yes	20-40 liters	Non improved	Yes	No	No	Put / Rinsed into toilet	Always	Always	Always	No	None of these	Mattress;Mobile phone	Always	Always	Always	Always	Always	Always	Yes	4	3	0	3	1	3	1
317	Ubudehe 3	Yes	No	Gakenke	Married (monogamy)	6	4	4	Male	Wife	Catholicism	Yes	Primary level complete (6-8 years)	7	I work in the field	I am a non-skilled worker	Yes, community based	17,500-35,000 RWF	No did not sell	Household with hard materials	Improved source	Water on premises	Yes	40 plus	Improved	No	Yes	Yes	Put / Rinsed into toilet	Always	Always	Always	Yes	Bicycle	Mattress;Radio;Television;Mobile phone	Always	Always	Always	Always	Always	Always	Yes	5	4	1	3	0	4	1
318	Ubudehe 2	Yes	No	Gakenke	Married (monogamy)	7	5	5	Male	Wife	Protestantism	Yes	Primary level complete (6-8 years)	6	I am a housewife	I am a non-skilled worker	Yes, community based	Less than 17,500 RWF	No did not sell	Household with hard materials	Unimproved source		No	20-40 liters	Improved	No	Yes	No	Put / Rinsed into toilet	Sometimes	Sometimes	Rarely	No	None of these	Mattress;Radio;Mobile phone	Sometimes	Never	Never	Sometimes	Sometimes	Sometimes	Yes	4	5	2	3	0	5	0
319	Ubudehe 2	Yes	No	Gakenke	Cohabitating with a man/woman	6	4	4	Male	Wife	Catholicism	No	Not any	0	I am a housewife	I am a non-skilled worker	Yes, community based	Less than 17,500 RWF	No did not sell	Household covered by iron sheets	Improved source	30 minutes and more	No	20-40 liters	Non improved	No	Yes	No	Put / Rinsed into toilet	Always	Always	Always	No	None of these	Radio;Mobile phone	Sometimes	Never	Never	Never	Always	Always	No	4	4	2	2	0	4	0
320	No category given	Yes	No	Gakenke	Cohabitating with a man/woman	3	1	1	Male	Wife	Catholicism	Yes	Secondary school but not complete	10	I work in the field	I am a non-skilled worker	Yes, community based	Less than 17,500 RWF	No did not sell	Household covered by iron sheets	Improved source	30 minutes and more	No	10-20 liters	Non improved	No	Yes	No	Put / Rinsed into toilet	Always	Always	Always	Yes	None of these	Mattress;Mobile phone	Always	Always	Always	Sometimes	Always	Always	No	1	1	0	1	1	1	0
321	Ubudehe 3	Yes	No	Gakenke	Married (monogamy)	9	9	9	Male	Wife	Catholicism	Yes	Primary level complete (6-8 years)	6	I work in the field	I am a non-skilled worker	Yes, community based	Less than 17,500 RWF	No did not sell	Household covered by iron sheets	Unimproved source	Water on premises	Yes	20-40 liters	Improved	No	No	No	Put / Rinsed into toilet	Always	Always	Always	No	None of these	Mattress;Mobile phone	Always	Always	Always	Always	Always	Always	Yes	9	9	5	4	0	9	0
322	Ubudehe 3	Yes	No	Gakenke	Married (monogamy)	4	2	2	Male	Wife	Adventist	Yes	Primary level complete (6-8 years)	6	I work in the field	I am a non-skilled worker	Yes, community based	Less than 17,500 RWF	No did not sell	Household covered by iron sheets	Unimproved source	Less than 30 minutes	No	20-40 liters	Non improved	No	No	No	Put / Rinsed into toilet	Never	Rarely	Never	No	None of these	Mobile phone	Sometimes	Sometimes	Never	Never	Never	Never	Yes	2	2	1	1	0	2	0
323	Ubudehe 1	Yes	No	Gakenke	Married (monogamy)	5	3	3	Male	Wife	Catholicism	Yes	Primary level but not complete (less than 6 years)	4	I am on irregular paid work	I am a non-skilled worker	Yes, community based	Less than 17,500 RWF	No did not sell	Household with hard materials	Improved source	30 minutes and more	No	20-40 liters	Non improved	No	Yes	No	Put / Rinsed into drain or ditch	Sometimes	Always	Always	No	None of these	Radio	Always	Never	Never	Sometimes	Always	Always	Yes	3	3	2	1	0	3	0
324	Ubudehe 1	Yes	No	Gakenke	Married (monogamy)	4	3	3	Male	Wife	Catholicism	Yes	Primary level but not complete (less than 6 years)	6	I work in the field	I am a non-skilled worker	Yes, community based	Less than 17,500 RWF	No did not sell	Household covered by iron sheets	Improved source	30 minutes and more	No	10-20 liters	Non improved	No	Yes	No	Put / Rinsed into toilet	Always	Always	Always	No	None of these	Radio		Never	Never	Never	Sometimes	Sometimes	Yes	3	3	1	2	3	3	0
325	Ubudehe 1	Yes	No	Gakenke	Cohabitating with a man/woman	4	1	1	Male	Wife	Catholicism	Yes	Secondary school but not complete	9	I am a housewife	I am a non-skilled worker	Yes, community based	Less than 17,500 RWF	No did not sell	Household covered by iron sheets	Improved source	Water on premises	No	40 plus	Non improved	No	Yes	No	Put / Rinsed into toilet	Always	Always	Always	No	None of these	Mattress;Radio;Mobile phone	Always	Always	Always	Always	Always	Always	Yes	1	1	0	1	0	1	0
326	Ubudehe 2	Yes	No	Gakenke	Married (monogamy)	5	3	3	Male	Wife	Catholicism	No	Not any	0	I work in the field	I am a non-skilled worker	Yes, community based	Less than 17,500 RWF	No did not sell	Traditional dwelling	Unimproved source	30 minutes and more	No	10-20 liters	Non improved	No	No	No	Put / Rinsed into latrine	Always	Always	Always	No	None of these	None of these	Never	Never	Never	Never	Never	Never	No	3	3	3	0	0	3	0
327	Ubudehe 2	Yes	No	Gakenke	Married (monogamy)	10	9	9	Male	Wife	Protestantism	No	Not any	0	I am a housewife	I am a non-skilled worker	Yes, community based	I don't know	No did not sell	Household covered by iron sheets	Improved source	Water on premises	No	40 plus	Non improved	No	Yes	No	Put / Rinsed into toilet	Sometimes	Sometimes	Always	Yes	None of these	Mobile phone	Always	Never	Never	Never	Never	Never	Yes	9	9	4	5	0	9	0
328	Ubudehe 2	Yes	No	Gakenke	Married (monogamy)	3	1	1	Male	Wife	Catholicism	Yes	Secondary School, Senior 5-6 complete	10	I am a housewife	I am a non-skilled worker	Yes, community based	Less than 17,500 RWF	No did not sell	Household covered by iron sheets	Improved source	30 minutes and more	No	20-40 liters	Non improved	No	Yes	No	Put / Rinsed into toilet	Always	Always	Always	No	Bicycle	Mattress;Radio;Mobile phone		Always	Always	Always	Always	Always	Yes	1	1	0	1	0	1	0
329	Ubudehe 2	Yes	No	Gakenke	Married (monogamy)	4	2	2	Male	Wife	Catholicism	Yes	Primary level complete (6-8 years)	6	I am a housewife	I am a non-skilled worker	Yes, community based	Less than 17,500 RWF	Yes, on health care expenditure	Household covered by iron sheets	Improved source	Water on premises	Yes	20-40 liters	Non improved	No	Yes	No	Put / Rinsed into toilet	Always	Always	Always	No	None of these	Mattress;Radio;Mobile phone	Always	Always	Always	Always	Always	Always	Yes	2	2	1	1	0	2	0
330	Ubudehe 2	Yes	No	Gakenke	Cohabitating with a man/woman	8	6	6	Male	Wife	Adventist	Yes	Primary level but not complete (less than 6 years)	5	I work in the field	I am a non-skilled worker	Yes, community based	More than 499,000 RWF	Yes, education	Household covered by iron sheets	Unimproved source	Water on premises	Yes	20-40 liters	Improved	No	Yes	No	Put / Rinsed into toilet	Always	Always	Always	Yes	Motorcycle	Mattress;Mobile phone	Never	Never	Never	Never	Sometimes	Never	Yes	5	6	4	2	0	6	1
331	Ubudehe 2	Yes	Yes	Gakenke	Married (monogamy)	7	5	4	Male	Wife	Adventist	Yes	Primary level but not complete (less than 6 years)	3	I work in the field	I am a non-skilled worker	Yes, community based	Less than 17,500 RWF	No did not sell	Household covered by iron sheets	Unimproved source	30 minutes and more	No	20-40 liters	Non improved	No	Yes	No	Put / Rinsed into toilet	Rarely	Rarely	Never	Yes	None of these	Mobile phone		Never		Never	Never	Never	No	4	5	2	2	0	3	0
332	Ubudehe 1	Yes	No	Gakenke	Married (monogamy)	3	2	2	Female	I am head of household	Catholicism	Yes	Primary level but not complete (less than 6 years)	2	I am on irregular paid work	I am a non-skilled worker	Yes, community based	Less than 17,500 RWF	No did not sell	Household with hard materials	Unimproved source	30 minutes and more	No	40 plus	Non improved	No	Yes	No	Put / Rinsed into toilet	Sometimes	Always	Always	No	None of these	None of these	Always	Never	Never	Never	Sometimes	Never	Yes	2	2	0	2	0	2	0
333	Ubudehe 2	Yes	No	Gakenke	Married (monogamy)	8	7	7	Male	Wife	No religion	No	Not any	0	I work in the field	I am a non-skilled worker	Yes, community based	Less than 17,500 RWF	No did not sell	Household covered by iron sheets	Unimproved source	30 minutes and more	Yes	20-40 liters	Improved	No	Yes	Yes	(solid waste)	Always	Always	Always	Yes	None of these	Mattress	Sometimes	Sometimes	Sometimes	Sometimes	Sometimes	Sometimes	Yes	7	7	4	3	0	3	1
334	Ubudehe 3	Yes	No	Gakenke	Married (monogamy)	5	3	3	Male	Wife	Protestantism	Yes	Primary level but not complete (less than 6 years)	3	I am a housewife	I am a non-skilled worker	Yes, community based	17,500-35,000 RWF	No did not sell	Household covered by iron sheets	Improved source	30 minutes and more	Yes	20-40 liters	Non improved	No	Yes	No	Put / Rinsed into toilet	Always	Always	Always	Yes	None of these	Mattress;Radio;Mobile phone	Always	Never	Never	Never	Always	Always	Yes	3	3	3	0	0	3	0
335	Ubudehe 2	Yes	No	Gakenke	Married (monogamy)	3	2	2	Male	Wife	Catholicism	Yes	Primary level but not complete (less than 6 years)	5	I work in the field	I am a non-skilled worker	Yes, community based	Less than 17,500 RWF	No did not sell	Household with hard materials	Unimproved source	30 minutes and more	No	40 plus	Non improved	No	Yes	No	Put / Rinsed into toilet	Sometimes	Sometimes	Always	No	None of these	Radio;Mobile phone	Never	Never	Never	Never	Never	Never	Yes	2	2	0	2	0	2	0
336	Ubudehe 2	Yes	No	Gakenke	Married (monogamy)	4	2	2	Male	Wife	Catholicism	Yes	Secondary school, Senior 1-4 complete	9	I am a housewife	I am a non-skilled worker	Yes, community based	Less than 17,500 RWF	No did not sell	Household covered by iron sheets	Unimproved source	Water on premises	No	20-40 liters	Non improved	No	Yes	Yes	Put / Rinsed into toilet	Always	Always	Always	No	None of these	Mattress;Radio;Mobile phone	Sometimes	Sometimes	Sometimes	Sometimes	Always	Always	No	2	2	0	2	1	2	0
337	Ubudehe 2	Yes	No	Gakenke	Married (monogamy)	5	3	3	Male	Wife	Protestantism	Yes	Primary level but not complete (less than 6 years)	5	I work in the field	I am a non-skilled worker	Yes, community based	36,000-99,000 RWF	No did not sell	Household covered by iron sheets	Unimproved source	30 minutes and more	No	40 plus	Non improved	No	Yes	No	Put / Rinsed into drain or ditch	Sometimes	Always	Always	No	Bicycle	Mattress;Radio;Mobile phone	Sometimes	Sometimes	Never	Sometimes	Sometimes	Never	Yes	4	3	1	3	0	3	1
338	Ubudehe 2	Yes	No	Gakenke	Married (monogamy)	5	3	3	Male	Wife	Adventist	Yes	Primary level complete (6-8 years)	7	I work in the field	I am a non-skilled worker	Yes, community based	Less than 17,500 RWF	No did not sell	Household with hard materials	Improved source	Less than 30 minutes	Yes	10-20 liters	Non improved	No	Yes	No	Put / Rinsed into toilet	Sometimes	Always	Always	Yes	None of these	Radio;Mobile phone	Always	Never	Sometimes	Never	Sometimes	Always	Yes
339	Ubudehe 2	Yes	No	Gakenke	Married (monogamy)	5	3	3	Male	Wife	Catholicism	Yes	Primary level complete (6-8 years)	8	I am a housewife	I am a non-skilled worker	Yes, community based	Less than 17,500 RWF	No did not sell	Household with hard materials	Unimproved source	30 minutes and more	No	20-40 liters	Improved	No	No	No	Put / Rinsed into toilet	Never	Rarely	Never	No	None of these	Mobile phone	Sometimes	Never	Never	Sometimes	Sometimes	Sometimes	No	3	3	1	2	0	3	0
340	Ubudehe 2	Yes	No	Gakenke	Married (monogamy)	5	3	3	Male	Wife	Catholicism	Yes	Primary level but not complete (less than 6 years)	4	I work in the field	I am a non-skilled worker	Yes, community based	Less than 17,500 RWF	No did not sell	Household with hard materials	Improved source	Less than 30 minutes	Yes	40 plus	Non improved	No	Yes	No	Put / Rinsed into toilet	Sometimes	Always	Always	No	None of these	Mattress;Radio	Always	Sometimes	Sometimes	Sometimes	Always	Always	Yes	3	3	1	2	0	3	0
341	Ubudehe 3	Yes	No	Gakenke	Married (monogamy)	4	2	2	Male	Wife	Catholicism	Yes	Primary level complete (6-8 years)	6	I work in the field	I am a non-skilled worker	Yes, community based	Less than 17,500 RWF	No did not sell	Household covered by iron sheets	Unimproved source	30 minutes and more	Yes	40 plus	Non improved	No	No	No	Put / Rinsed into toilet	Sometimes	Sometimes	Sometimes	No	None of these	Mattress;Mobile phone	Never	Never	Often	Sometimes	Often	Often	No	2	2	1	1	0	2	0
342	Ubudehe 2	Yes	No	Gakenke	Married (monogamy)	3	1	1	Male	Wife	Adventist	Yes	Primary level complete (6-8 years)	6	I work in the field	I am a non-skilled worker	Yes, community based	Less than 17,500 RWF	No did not sell	Household with hard materials	Unimproved source	30 minutes and more	Yes	20-40 liters	Non improved	No	Yes	No	Put / Rinsed into toilet	Always	Always	Always	No	None of these	Mobile phone	Always	Always	Always	Always	Sometimes	Sometimes	Yes	1	1	1	0	0	1	0
343	Ubudehe 3	Yes	No	Gakenke	Single	5	1	1	Male	Daughter	No religion	Yes	Secondary school, Senior 1-4 complete	10	I work in the field	I am a non-skilled worker	Yes, community based	36,000-99,000 RWF	No did not sell	Household covered by iron sheets	Improved source	Water on premises	No	40 plus	Non improved	No	Yes	No	Put / Rinsed into toilet	Always	Always	Always	No	None of these	Mattress;Radio;Mobile phone	Sometimes	Sometimes	Sometimes	Sometimes	Sometimes	Sometimes	Yes	1	1	1	0	1	1	0
344	Ubudehe 2	Yes	No	Gakenke	Married (monogamy)	6	3	3	Male	Wife	Catholicism	Yes	Primary level but not complete (less than 6 years)	6	I am a housewife	I am a non-skilled worker	Yes, community based	Less than 17,500 RWF	No did not sell	Household with hard materials	Unimproved source	Water on premises	No	10-20 liters	Improved	No	No	No	Put / Rinsed into toilet	Sometimes	Rarely	Rarely	No	Bicycle	Mattress;Mobile phone	Often	Sometimes	Sometimes	Never	Always	Sometimes	No	3	3	3	0	0	3	0
345	Ubudehe 3	Yes	No	Gakenke	Single	4	1	1	Female	Other family relation	Protestantism	Yes	Primary level complete (6-8 years)	6	I work in the field	I am a non-skilled worker	Yes, community based	Less than 17,500 RWF	No did not sell	Household with hard materials	Improved source	30 minutes and more	No	40 plus	Improved	No	Yes	No	Put / Rinsed into latrine	Always	Sometimes	Sometimes	No	None of these	Mattress;Mobile phone	Always	Always	Always	Sometimes	Sometimes	Sometimes	No	1	1	1	0	0	1	0
346	Ubudehe 2	Yes	No	Gakenke	Married (monogamy)	6	8	6	Male	Wife	Catholicism	Yes	Primary level but not complete (less than 6 years)	4	I work in the field	I am a skilled worker	Yes, community based	Less than 17,500 RWF	No did not sell	Household with hard materials	Unimproved source	30 minutes and more	No	10-20 liters	Improved	No	No	No	Put / Rinsed into toilet	Rarely	Sometimes	Never	No	None of these	Mattress;Mobile phone	Sometimes	Sometimes	Never	Never	Sometimes	Sometimes	No	8	6	2	4	0	5	0
347	Ubudehe 2	Yes	No	Gakenke	Married (monogamy)	4	2	2	Male	Wife	Catholicism	Yes	Primary level complete (6-8 years)	7	I am a housewife	I am a non-skilled worker	Yes, community based	Less than 17,500 RWF	No did not sell	Household covered by iron sheets	Unimproved source	Water on premises	No	20-40 liters	Improved	No	Yes	No	Put / Rinsed into toilet	Always	Always	Sometimes	Yes	None of these	Mattress;Mobile phone	Sometimes	Often	Sometimes	Sometimes	Sometimes	Often	No	2	2	1	1	0	2	0
348	Ubudehe 2	Yes	No	Gakenke	Cohabitating with a man/woman	4	1	1	Male	Wife	Adventist	Yes	Primary level but not complete (less than 6 years)	1	I work in the field	I am a non-skilled worker	Yes, community based	17,500-35,000 RWF	No did not sell	Household covered by iron sheets	Unimproved source	30 minutes and more	No	20-40 liters	Non improved	No	Yes	No	Put / Rinsed into toilet	Sometimes	Always	Sometimes	No	None of these	Mobile phone	Never	Never	Never	Never	Sometimes	Never	No	1	1	1	0	0	1	0
349	Ubudehe 3	Yes	No	Gakenke	Married (monogamy)	6	4	4	Male	Wife	Protestantism	Yes	Primary level but not complete (less than 6 years)	3	I am a housewife	I am a non-skilled worker	Yes, community based	36,000-99,000 RWF	No did not sell	Household covered by iron sheets	Unimproved source	Water on premises	Yes	40 plus	Non improved	No	Yes	No	Put / Rinsed into toilet	Always	Always	Always	No	Motorcycle	Mattress;Radio;Mobile phone	Sometimes	Never	Never	Sometimes	Often	Often	Yes	4	4	2	2	0	4	0
350	Ubudehe 2	Yes	No	Gakenke	Divorced/Separated	4	1	1	Female	Daughter	Catholicism	Yes	Secondary school but not complete	9	I work in the field	I am a non-skilled worker	Yes, community based	Less than 17,500 RWF	Yes, on health care expenditure	Combination of buildings	Unimproved source	30 minutes and more	No	10-20 liters	Non improved	No	No	No	Put / Rinsed into toilet	Always	Always	Always	No	None of these	Mobile phone	Never	Never	Never	Never	Never	Never	No	1	1	1	0	1	1	0
351	Ubudehe 2	Yes	No	Gakenke	Married (monogamy)	3	1	1	Male	Wife	Catholicism	Yes	Primary level complete (6-8 years)	6	I work in the field	I am a non-skilled worker		Less than 17,500 RWF	No did not sell	Household with hard materials	Improved source	30 minutes and more	No	10-20 liters	Non improved	No	Yes	No	Put / Rinsed into toilet	Always	Always	Always	No	None of these	Mobile phone	Always	Sometimes	Never	Never	Always	Always	Yes	1	1	1	0	0	1	0
352	Ubudehe 3	Yes	No	Gakenke	Married (monogamy)	7	6	6	Male	Wife	Catholicism	Yes	Primary level but not complete (less than 6 years)	4	I work in the field	I am a non-skilled worker	Yes, community based	Less than 17,500 RWF	No did not sell	Household covered by iron sheets	Improved source	Water on premises	Yes	20-40 liters	Non improved	No	Yes	No	Put / Rinsed into toilet	Always	Always	Always	No	None of these	Mattress;Radio;Mobile phone	Always	Sometimes	Never	Never	Often	Always	Yes	6	6	5	1	1	4	0
353	Ubudehe 2	Yes	No	Gakenke	Married (monogamy)	3	1	1	Male	Wife	Catholicism	Yes	Primary level complete (6-8 years)	9	I am a housewife	I am a non-skilled worker	Yes, community based	Less than 17,500 RWF	No did not sell	Household covered by iron sheets	Improved source	30 minutes and more	No	20-40 liters	Non improved	No	Yes	No	Put / Rinsed into toilet	Always	Sometimes	Rarely	No	None of these	Mattress;Mobile phone	Always	Never	Never	Never	Often	Often	Yes	1	1	1	0	0	1	0
354	Ubudehe 3	Yes	No	Gakenke	Married (monogamy)	6	4	4	Male	Wife	Catholicism	Yes	Primary level but not complete (less than 6 years)	3	I work in the field	I am a non-skilled worker	Yes, community based	100,000-199,000 RWF	Yes, education	Household with hard materials	Unimproved source	30 minutes and more	No	40 plus	Non improved	No	Yes	No	Put / Rinsed into toilet	Sometimes	Sometimes	Always	No	Bicycle	Mattress;Television;Mobile phone	Sometimes	Never	Never	Never	Sometimes	Sometimes	Yes	4	4	3	1	0	4	0
355	Ubudehe 2	Yes	No	Gakenke	Married (monogamy)	4	2	2	Male	Wife	No religion	Yes	Primary level complete (6-8 years)	6	I work in the field	I am a non-skilled worker	Yes, community based	Less than 17,500 RWF	No did not sell	Household covered by iron sheets	Unimproved source	30 minutes and more	No	20-40 liters	Non improved	No	No	No	Put / Rinsed into toilet	Always	Sometimes	Sometimes	No	None of these	None of these	Often	Often	Often	Often	Often	Often	Yes	2	2	0	2	0	2	0
356	Ubudehe 2	Yes	No	Burera	Cohabitating with a man/woman	3	1	1	Male	Wife	Catholicism	Yes	Primary level complete (6-8 years)	6	I work in the field	I am a non-skilled worker	Yes, community based	Less than 17,500 RWF	No did not sell	Household covered by iron sheets	Improved source	30 minutes and more	No	20-40 liters	Non improved	Yes	Yes	No	Put / Rinsed into toilet	Always	Always	Always	No	None of these	Mattress;Mobile phone	Always	Sometimes	Always	Sometimes	Always	Always	Yes	1	1	0	1	1	1	1
357	Ubudehe 3	Yes	No	Burera	Cohabitating with a man/woman	4	2	2	Male	Wife	Adventist	Yes	Primary level complete (6-8 years)	6	I work in the field	I am a non-skilled worker	Yes, community based	17,500-35,000 RWF	No did not sell	Household covered by iron sheets	Unimproved source	Water on premises	No	20-40 liters	Non improved	No	Yes	No	Put / Rinsed into toilet	Sometimes	Never	Sometimes	Yes	None of these	Mattress;Radio;Mobile phone	Sometimes	Sometimes	Never	Never	Sometimes	Never	No	2	2	1	1	1	2	0
358	Ubudehe 2	Yes	No	Burera	Married (monogamy)	4	2	2	Male	Wife	Protestantism	Yes	Primary level but not complete (less than 6 years)	3	I work in the field	I am a non-skilled worker	Yes, community based	Less than 17,500 RWF	Yes, for food	Household covered by iron sheets	Unimproved source	30 minutes and more	No	20-40 liters	Improved	No	Yes	No	Put / Rinsed into latrine	Sometimes	Sometimes	Always	No	Bicycle	Mobile phone	Always	Sometimes	Always	Never	Sometimes	Sometimes	Yes	2	2	2	0	0	2	0
359	Ubudehe 3	Yes	Yes	Burera	Married (monogamy)	9	6	6	Male	Wife	Catholicism	Yes	Primary level but not complete (less than 6 years)	4	I am a housewife	I am a non-skilled worker	Yes, community based	36,000-99,000 RWF	No did not sell	Household with hard materials	Improved source	Water on premises	No	20-40 liters	Non improved	No	Yes	No	Put / Rinsed into latrine	Sometimes	Always	Always	Yes	None of these	Mattress;Radio;Mobile phone	Always	Always	Always	Sometimes	Always	Always	No	5	5	3	3	2	6	0
360	Ubudehe 2	Yes	No	Burera	Divorced/Separated	5	6	5	Female	I am head of household	Catholicism	Yes	Primary level but not complete (less than 6 years)	4	I work in the field	I am a non-skilled worker	Yes, community based	Less than 17,500 RWF	No did not sell	Household with hard materials	Improved source	Water on premises	No	20-40 liters	Non improved	No	Yes	No	Put / Rinsed into toilet	Always	Always	Always	Yes	None of these	Mobile phone	Always	Always	Always	Always	Always	Always	Yes	6	5	2	3	0	4	1
361	Ubudehe 3	Yes	No	Burera	Married (monogamy)	7	4	4	Male	Wife	Protestantism	No	Not any	0	I am a housewife	I am a non-skilled worker	Yes, community based	Less than 17,500 RWF	No did not sell	Household covered by iron sheets	Unimproved source	30 minutes and more	No	20-40 liters	Non improved	No	Yes	No	Put / Rinsed into toilet	Sometimes	Always	Always	No	Bicycle	Mattress;Mobile phone	Always	Often	Sometimes	Sometimes	Sometimes	Often	Yes	4	4	0	4	0	2	0
362	Ubudehe 3	Yes	No	Burera	Divorced/Separated	8	1	1	Male	Daughter	Catholicism	Yes	Primary level but not complete (less than 6 years)	5	I work in the field	I am a non-skilled worker	Yes, community based	Less than 17,500 RWF	No did not sell	Household covered by iron sheets	Improved source	Water on premises	No	20-40 liters	Improved	No	Yes	No	Put / Rinsed into toilet	Sometimes	Always	Sometimes	No	None of these	Mattress;Mobile phone	Sometimes	Always	Always	Sometimes	Always	Always	No	2	1	1	0	0	1	1
363	Ubudehe 3	Yes	No	Burera	Married (monogamy)	4	4	2	Male	Wife	Catholicism	Yes	Primary level but not complete (less than 6 years)	3	I work in the field	I am a non-skilled worker	Yes, community based	Less than 17,500 RWF	Yes to pay loan	Household with hard materials	Improved source	30 minutes and more	No	20-40 liters	Non improved	No	Yes	No	Put / Rinsed into drain or ditch	Always	Always	Always	Yes	None of these	Mattress;Radio;Mobile phone	Never	Never	Never	Sometimes	Never	Never	Yes	5	4	1	1	0	4	1
364	Ubudehe 2	Yes	No	Burera	Married (monogamy)	3	1	1	Male	Wife	Catholicism	Yes	Secondary school but not complete	3	I am a housewife	I am a non-skilled worker	Yes, community based	17,500-35,000 RWF	No did not sell	Household covered by grass	Improved source	30 minutes and more	No	20-40 liters	Non improved	No	Yes	No	Put / Rinsed into toilet	Sometimes	Sometimes	Sometimes	No	None of these	Mattress;Mobile phone	Always	Never	Never	Sometimes	Always	Always	Yes	1	1	0	1	0	1	0
365	Ubudehe 1	Yes	No	Burera	Married (monogamy)	6	4	4	Male	Wife	Catholicism	Yes	Primary level but not complete (less than 6 years)	4	I work in the field	I am a non-skilled worker	Yes, community based	36,000-99,000 RWF	No did not sell	Household with hard materials	Improved source	30 minutes and more	Yes	20-40 liters	Improved	No	Yes	No	Put / Rinsed into latrine	Sometimes	Sometimes	Sometimes	Yes	None of these	Mattress;Mobile phone	Always	Often	Always	Often	Often	Sometimes	No	4	4	4	0	0	4	0
366	Ubudehe 3	Yes	No	Burera	Married (monogamy)	4	4	2	Male	Wife	Catholicism	Yes	Primary level but not complete (less than 6 years)	5	I work in the field	I am a non-skilled worker	Yes, community based	17,500-35,000 RWF	No did not sell	Household covered by iron sheets	Unimproved source	30 minutes and more	No	40 plus	Non improved	No	No	No	Put / Rinsed into toilet	Sometimes	Sometimes	Sometimes	No	Bicycle	None of these	Often	Often	Often	Often	Often	Often	Yes	4	3	1	1	0	2	1
367	Ubudehe 3	Yes	No	Burera	Married (monogamy)	7	5	5	Male	Wife	Catholicism	No	Not any	0	I work in the field	I am a non-skilled worker	Yes, community based	Less than 17,500 RWF	No did not sell	Household covered by iron sheets	Improved source	30 minutes and more	No	20-40 liters	Non improved	No	Yes	No	Put / Rinsed into toilet	Sometimes	Sometimes	Sometimes	Yes	Bicycle		Always	Never	Never	Sometimes	Always	Always	No	5	5	2	3	0	3	0
368	Ubudehe 3	Yes	No	Burera	Married (monogamy)	5	3	3	Male	Wife	Catholicism	Yes	Primary level but not complete (less than 6 years)	3	I work in the field	I am a non-skilled worker	Yes, community based	Less than 17,500 RWF	No did not sell	Household with hard materials	Improved source	30 minutes and more	No	20-40 liters	Improved	No	Yes	No	Put / Rinsed into latrine	Sometimes	Sometimes	Sometimes	Yes	None of these	Mattress;Radio;Mobile phone	Always	Often	Always	Sometimes	Sometimes	Sometimes	No	3	3	1	2	1	3	0
369	Ubudehe 2	Yes	No	Burera	Married (monogamy)	3	1	1	Male	Wife	Catholicism	Yes	Primary level complete (6-8 years)	6	I work in the field	I am a non-skilled worker	Yes, community based	Less than 17,500 RWF	No did not sell	Household with hard materials	Improved source	30 minutes and more	Yes	20-40 liters	Non improved	No	Yes	No	Put / Rinsed into toilet	Always	Always	Always	No	None of these	Mattress;Radio;Mobile phone	Always	Always	Always	Always	Always	Always	Yes	1	1	0	1	0	1	0
370	Ubudehe 2	Yes	No	Burera	Cohabitating with a man/woman	3	1	1	Male	Wife	Catholicism	Yes	Primary level complete (6-8 years)	6	I work in the field	I am a non-skilled worker	No	17,500-35,000 RWF	No did not sell	Household covered by iron sheets	Improved source	30 minutes and more	No	20-40 liters	Non improved	No	No	No	Put / Rinsed into toilet	Sometimes	Always	Always	Yes	None of these	Mattress;Radio;Mobile phone	Always	Always	Always	Always	Always	Always	No	1	1	0	1	0	1	0
371	Ubudehe 2	Yes	No	Burera	Married (monogamy)	8	7	5	Male	Wife	Catholicism	Yes	Primary level complete (6-8 years)	8	I work in the field	I am a non-skilled worker	Yes, community based	36,000-99,000 RWF	No did not sell	Household with hard materials	Improved source	Water on premises	No	20-40 liters	Improved	No	Yes	No	Child used toilet / latrine	Sometimes	Sometimes	Always	Yes	Bicycle	Mattress;Radio;Television;Mobile phone	Always	Always	Always	Never	Always	Always	Yes	7	6	4	2	0	5	1
372	Ubudehe 3	Yes	Yes	Burera	Married (monogamy)	11	9	9	Male	Wife	Catholicism	Yes	Primary level complete (6-8 years)	6	I work in the field	I am a non-skilled worker	Yes, community based	17,500-35,000 RWF	No did not sell	Household with hard materials	Improved source	30 minutes and more	Yes	10-20 liters	Improved	No	Yes	No	Put / Rinsed into latrine	Always	Always	Always	Yes	None of these	Mattress;Radio;Mobile phone	Always	Always	Always	Often	Always	Always	Yes	8	9	7	2	2	8	0
373	Ubudehe 2	Yes	No	Burera	Married (monogamy)	3	1	1	Male	Wife	Catholicism	Yes	Secondary school but not complete	9	I am on irregular paid work	I am a non-skilled worker	Yes, community based	36,000-99,000 RWF	No did not sell	Household covered by iron sheets	Improved source	Water on premises	No	20-40 liters	Improved	No	Yes	No	Put / Rinsed into toilet	Always	Always	Always	Yes	Bicycle	Mattress;Mobile phone	Often	Often	Always	Always	Always	Always	Yes	1	1	1	0	0	1	0
374	Ubudehe 2	Yes	No	Burera	Cohabitating with a man/woman	6	4	4	Male	Wife	Catholicism	Yes	Primary level but not complete (less than 6 years)	3	I am a housewife	I am a non-skilled worker	Yes, community based	17,500-35,000 RWF	No did not sell	Household covered by iron sheets	Improved source	30 minutes and more	No	20-40 liters	Non improved	No	Yes	No	Put / Rinsed into toilet	Sometimes	Sometimes	Sometimes	Yes	None of these	Mattress;Radio;Mobile phone	Always	Never	Never	Never	Always	Always	Yes	4	4	4	0	0	2	0
375	Ubudehe 1	Yes	No	Burera	Married (monogamy)	3	1	1	Male	Wife	Catholicism	Yes	Secondary school but not complete	10	I work in the field	I am a non-skilled worker	Yes, community based	Less than 17,500 RWF	No did not sell	Household covered by iron sheets	Unimproved source	30 minutes and more	No	20-40 liters	Non improved	No	Yes	No	Put / Rinsed into toilet	Always	Always	Rarely	No	None of these	Mattress;Mobile phone	Often	Sometimes	Sometimes	Sometimes	Often	Often	Yes	1	1	1	0	0	1	0
376	Ubudehe 2	Yes	No	Burera	Married (monogamy)	3	1	1	Female	Wife	Catholicism	Yes	Secondary School, Senior 5-6 complete	12	I work in the field	I am a non-skilled worker	Yes, community based	36,000-99,000 RWF	Yes, for food	Household with hard materials	Unimproved source	30 minutes and more	No	40 plus	Improved	Yes	Yes	No	Put / Rinsed into toilet	Always	Always	Always	Yes	None of these	Mattress;Radio;Mobile phone	Always	Never	Never	Never	Sometimes	Never	No	2	1	0	1	1	1	1
377	Ubudehe 3	Yes	No	Burera	Married (monogamy)	8	6	6	Male	Wife	Catholicism	No	Not any	0	I am a housewife	I am a non-skilled worker	Yes, community based	36,000-99,000 RWF	Yes, education	Household covered by iron sheets	Unimproved source	Water on premises	No	40 plus	Non improved	No	Yes	No	Child used toilet / latrine	Sometimes	Always	Sometimes	Yes	None of these	Mattress;Mobile phone	Always	Always	Always	Sometimes	Always	Always	No	6	6	1	5	0	2	0
378	Ubudehe 3	Yes	No	Burera	Cohabitating with a man/woman	6	4	4	Male	Wife	Protestantism	Yes	Primary level complete (6-8 years)	6	I work in the field	I am a non-skilled worker	Yes, community based	Less than 17,500 RWF	No did not sell	Household covered by iron sheets	Unimproved source	30 minutes and more	No	10-20 liters	Improved	No	Yes	No	Put / Rinsed into toilet	Sometimes	Sometimes	Sometimes	Yes	None of these	Mobile phone	Sometimes	Sometimes	Never	Sometimes	Always	Always	No	4	4	3	1	0	4	0
379	Ubudehe 3	Yes	No	Burera	Married (monogamy)	4	2	2	Male	Wife	Catholicism	Yes	Primary level but not complete (less than 6 years)	5	I work in the field	I am a non-skilled worker	Yes, community based	Less than 17,500 RWF	No did not sell	Household with hard materials	Improved source	Water on premises	No	40 plus	Improved	No	Yes	Yes	Child used toilet / latrine	Sometimes	Sometimes	Sometimes	No	None of these	Mattress;Mobile phone	Always	Often	Always	Never	Always	Sometimes	No	2	2	1	1	0	2	0
380	Ubudehe 1	Yes	No	Burera	Married (monogamy)	8	6	6	Male	Wife	Catholicism	Yes	Primary level complete (6-8 years)	6	I work in the field	I am a non-skilled worker	Yes, community based	Less than 17,500 RWF	No did not sell	Household covered by iron sheets	Unimproved source	30 minutes and more	No	20-40 liters	Non improved	No	No	No	Put / Rinsed into toilet	Rarely	Sometimes	Never	No	None of these	Mobile phone	Sometimes	Never	Never	Never	Sometimes	Sometimes	Yes	6	6	2	4	1	6	0
381	Ubudehe 3	Yes	No	Burera	Married (monogamy)	6	4	4	Male	Wife	Catholicism	Yes	Primary level but not complete (less than 6 years)	3	I work in the field	I am a non-skilled worker	Yes, community based	17,500-35,000 RWF	No did not sell	Household covered by iron sheets	Unimproved source	30 minutes and more	No	40 plus	Non improved	No	Yes	No	Put / Rinsed into toilet	Always	Always	Always	Yes	None of these	Mattress;Mobile phone	Often	Often	Often	Often	Often	Often	Yes	4	4	2	2	0	4	0
382	Ubudehe 3	Yes	No	Burera	Widowed	5	4	4	Female	I am head of household	Catholicism	Yes	Primary level complete (6-8 years)	7	I work in the field	I am a non-skilled worker	Yes, community based	Less than 17,500 RWF	No did not sell	Traditional dwelling	Improved source	Water on premises	No	10-20 liters	Non improved	No	Yes	No	Put / Rinsed into toilet	Sometimes	Always	Sometimes	No		Mobile phone	Never	Never	Never	Never	Never	Never	Yes	5	5	3	2	0	3	0
383	Ubudehe 3	Yes	No	Burera	Married (monogamy)	8	6	6	Male	Wife	Protestantism	Yes	Primary level but not complete (less than 6 years)	5	I work in the field	I am a non-skilled worker	Yes, Public	Less than 17,500 RWF	No did not sell	Household covered by iron sheets	Improved source	Water on premises	Yes	20-40 liters	Non improved	No	Yes	No	Put / Rinsed into toilet	Always	Always	Always	Yes	Bicycle	Mattress;Radio;Mobile phone	Always	Sometimes	Always	Always	Always	Always	Yes	6	6	3	3	0	6	0
384	Ubudehe 3	Yes	No	Burera	Married (monogamy)	3	5	5	Female	I am head of household	Catholicism	Yes	Primary level complete (6-8 years)	6	I work in the field	I am a non-skilled worker	Yes, community based	Less than 17,500 RWF	No did not sell	Household covered by iron sheets	Unimproved source	30 minutes and more	Yes	20-40 liters	Improved	No	Yes	No	Child used toilet / latrine	Sometimes	Sometimes	Sometimes	No	None of these	Mobile phone	Sometimes	Sometimes	Sometimes	Never	Often	Often	No	5	5	0	5	1	5	0
385	Ubudehe 3	Yes	No	Burera	Married (monogamy)	5	3	3	Male	Wife	Catholicism	Yes	Secondary School, Senior 5-6 complete	13	I work in the field	I am a non-skilled worker	Yes, community based	17,500-35,000 RWF	Yes, on health care expenditure	Household with hard materials	Improved source	Less than 30 minutes	Yes	40 plus	Non improved	No	Yes	No	Child used toilet / latrine	Sometimes	Sometimes	Always	No	Bicycle	Mattress;Radio;Mobile phone	Always	Never	Never	Never	Always	Always	Yes	3	3	2	1	0	3	0
386	Ubudehe 3	Yes	No	Burera	Married (monogamy)	5	3	3	Male	Wife	Catholicism	No	Primary level but not complete (less than 6 years)	5	I work in the field	I am a non-skilled worker	Yes, community based	Less than 17,500 RWF	No did not sell	Household covered by iron sheets	Unimproved source	Water on premises	Yes	20-40 liters	Non improved	No	Yes	No	Put / Rinsed into toilet	Always	Always	Sometimes	No	None of these	Mattress;Mobile phone	Always	Always	Always	Sometimes	Always	Always	Yes	2	2	1	2	0	3	0
387	Ubudehe 3	Yes	No	Burera	Married (monogamy)	6	4	4	Male	Wife	Adventist	Yes	Primary level but not complete (less than 6 years)	5	I work in the field	I am a non-skilled worker	Yes, community based	Less than 17,500 RWF	Yes, on health care expenditure	Household with hard materials	Improved source	30 minutes and more	Yes	10-20 liters	Non improved	No	Yes	No	Put / Rinsed into drain or ditch	Sometimes	Sometimes	Sometimes	No	None of these	None of these	Always	Always	Always	Never	Always	Always	Yes	4	4	2	2	0	2	0
388	Ubudehe 1	Yes	No	Burera	Married (monogamy)	8	7	7	Male	Wife	Catholicism	Yes	Primary level but not complete (less than 6 years)	2	I work in the field	I am a non-skilled worker	Yes, community based	Less than 17,500 RWF	No did not sell	Household with hard materials	Improved source	Water on premises	Yes	20-40 liters	Improved	No	Yes	No	Put / Rinsed into toilet	Always	Always	Always	No	None of these	Mobile phone	Always	Always	Never	Never	Sometimes	Sometimes	Yes	7	7	4	3	0	6	0
389	Ubudehe 2	Yes	No	Burera	Cohabitating with a man/woman	4	3	2	Male	Wife	Catholicism	Yes	Primary level complete (6-8 years)	8	I am a housewife	I am a non-skilled worker	Yes, community based	Less than 17,500 RWF	No did not sell	Household covered by iron sheets	Unimproved source	30 minutes and more	No	20-40 liters	Non improved	No	Yes	No	Put / Rinsed into toilet	Sometimes	Sometimes	Sometimes	No	None of these	Mattress	Always	Sometimes	Sometimes	Never	Always	Always	Yes	3	2	0	2	0	2	0
390	Ubudehe 2	Yes	No	Burera	Married (monogamy)	7	6	5	Male	Wife	Protestantism	Yes	Primary level but not complete (less than 6 years)	5	I work in the field	I am a non-skilled worker	Yes, community based	Less than 17,500 RWF	No did not sell	Household covered by iron sheets	Unimproved source	Water on premises	No	20-40 liters	Non improved	No	Yes	No	Put / Rinsed into toilet	Rarely	Rarely	Never	No	None of these	Mattress;Radio;Mobile phone	Never	Never	Never	Sometimes	Never	Never		8	5	2	3	0	3	1
391	Ubudehe 2	Yes	No	Burera	Single	4	1	1	Female	Daughter	Catholicism	Yes	Primary level complete (6-8 years)	6	I work in the field	I am a non-skilled worker	Yes, community based	17,500-35,000 RWF	Yes, for food	Household covered by iron sheets	Unimproved source	30 minutes and more	No	20-40 liters	Non improved	No	Yes	No	Put / Rinsed into toilet	Sometimes	Sometimes	Sometimes	No	None of these	Mobile phone	Never	Never	Never	Never	Sometimes	Sometimes	No	1	1	0	1	0	1	0
392	Ubudehe 3	Yes	No	Burera	Single	7	1	1	Male	Daughter	Catholicism	Yes	Secondary School, Senior 5-6 complete	12	I am a student		Yes, Public	36,000-99,000 RWF	No did not sell	Household covered by grass	Improved source	Water on premises	Yes	20-40 liters	Improved	No	Yes	Yes	Child used toilet / latrine	Always	Always	Always	No	None of these	Mattress;Radio;Mobile phone	Always	Always	Always	Sometimes	Always	Always	No	1	1	0	1	1	1	0
393	Ubudehe 3	Yes	No	Burera	Married (monogamy)	7	5	5	Male	Wife	Adventist	Yes	Primary level but not complete (less than 6 years)	2	I work in the field	I am a non-skilled worker	Yes, community based	17,500-35,000 RWF	Yes, education	Household covered by iron sheets	Improved source	30 minutes and more	Yes	40 plus	Non improved	No	Yes	No	Put / Rinsed into drain or ditch	Sometimes	Always	Sometimes	Yes	None of these	Mattress;Radio;Mobile phone	Always	Never	Never	Never	Never	Never	No	5	5	1	4	0	4	0
394	Ubudehe 3	Yes	No	Burera	Married (monogamy)	11	7	7	Male	Wife	Protestantism	Yes	Tertiary, University level complete	16	I have a paid job	I am a civil servant	Yes, Public	100,000-199,000 RWF	No did not sell	Household with hard materials	Improved source	Water on premises	Yes	40 plus	Improved	No	Yes	No	Child used toilet / latrine	Always	Always	Always	No	None of these	Mattress;Radio;Television;Mobile phone	Always	Often	Sometimes	Often	Often	Often	Yes	7	7	2	5	0	7	0
395	Ubudehe 3	Yes	No	Burera	Married (monogamy)	11	14	9	Male	Wife	Catholicism	Yes	Primary level but not complete (less than 6 years)	5	I am a housewife	I am a non-skilled worker	Yes, community based	36,000-99,000 RWF	No did not sell	Household covered by iron sheets	Unimproved source	30 minutes and more	No	40 plus	Non improved	No	Yes	No	Put / Rinsed into toilet	Sometimes	Sometimes	Sometimes	Yes	None of these	Mattress;Radio;Mobile phone	Always	Often	Often	Never	Never	Never	No	14	12	5	4	0	9	2
396	Ubudehe 1	Yes	No	Burera	Cohabitating with a man/woman	3	1	1	Male	Wife	Catholicism	Yes	Primary level but not complete (less than 6 years)	5	I work in the field	I am a non-skilled worker	No	Less than 17,500 RWF	No did not sell	Household with hard materials	Improved source	Water on premises	No	20-40 liters	Non improved	No	Yes	No	Put / Rinsed into toilet	Sometimes	Sometimes	Sometimes	No	None of these	Mattress;Mobile phone	Never	Never	Never	Never	Never	Never	Yes	1	1	1	0	1	1	0
397	Ubudehe 2	Yes	No	Burera	Married (monogamy)	4	2	2	Male	Wife	Protestantism	Yes	Primary level but not complete (less than 6 years)	5	I work in the field	I am a non-skilled worker	Yes, community based	Less than 17,500 RWF	No did not sell	Household with hard materials	Improved source	Water on premises	Yes	20-40 liters	Improved	No	Yes	No	Put / Rinsed into latrine	Always	Always	Always	Yes	None of these	Mattress;Radio;Mobile phone	Always	Always	Often	Sometimes	Often	Often	No	2	2	2	0	0	2	0
398	Ubudehe 1	Yes	No	Burera	Cohabitating with a man/woman	3	1	1	Male	Wife	Catholicism	Yes	Secondary school but not complete	8	I work in the field	I am a non-skilled worker	Yes, community based	Less than 17,500 RWF	No did not sell	Household covered by iron sheets	Unimproved source	30 minutes and more	No	10-20 liters	Non improved	No	No	No	Put / Rinsed into toilet	Never	Rarely	Rarely	No	None of these	Mobile phone	Never	Never	Never	Never	Never	Never	No	1	1	1	0	1	1	0
399	Ubudehe 3	Yes	No	Burera	Married (monogamy)	6	4	4	Male	Wife	Catholicism	No	Not any	0	I work in the field	I am a non-skilled worker	Yes, community based	17,500-35,000 RWF	No did not sell	Household covered by iron sheets	Improved source	30 minutes and more	Yes	40 plus	Improved	No	Yes	No	Put / Rinsed into toilet	Sometimes	Always	Always	No	None of these	Mattress;Radio;Mobile phone	Always	Always	Never	Always	Always	Always	Yes	4	4	2	2	0	4	0
400	Ubudehe 3	Yes	No	Burera	Married (monogamy)	7	8	5	Male	Wife	Catholicism	No	Not any	0	I work in the field	I am a non-skilled worker	Yes, community based	Less than 17,500 RWF	No did not sell	Household covered by iron sheets	Improved source	30 minutes and more	No	40 plus	Non improved	No	No	No	Put / Rinsed into toilet	Always	Always	Always	Yes	None of these	Radio	Never	Never	Never	Never	Never	Never	No	8	5	5	0	0	8	0
401	Ubudehe 1	Yes	No	Burera	Married (monogamy)	4	2	2	Male	Wife	Protestantism	Yes	Secondary school but not complete	9	I am on irregular paid work	I am a skilled worker	Yes, community based	17,500-35,000 RWF	No did not sell	Household covered by iron sheets	Unimproved source	Water on premises	Yes	40 plus	Non improved	No	Yes	No	Put / Rinsed into toilet	Always	Always	Always	No	None of these	Mattress;Mobile phone	Never	Never	Never	Never	Never	Never	Yes	2	2	2	0	0	2	0
402	Ubudehe 3	Yes	No	Burera	Married (monogamy)	5	3	3	Male	Wife	Protestantism	Yes	Primary level but not complete (less than 6 years)	4	I work in the field	I am a non-skilled worker	Yes, community based	36,000-99,000 RWF	No did not sell;Yes, other	Household with hard materials	Improved source	Water on premises	No	40 plus	Improved	No	Yes	No	Put / Rinsed into latrine	Always	Always	Always	Yes	None of these	Mattress;Radio;Mobile phone	Always	Always	Always	Often	Often	Often	No	3	3	2	1	0	3	0
403	Ubudehe 1	Yes	No	Burera	Married (monogamy)	4	2	2	Male	Wife	Adventist	No	Not any	0	I work in the field	I am a non-skilled worker	Yes, community based	Less than 17,500 RWF	No did not sell	Household with hard materials	Unimproved source	Water on premises	No	10-20 liters	Non improved	No	No	No	Put / Rinsed into toilet	Never	Never	Never	No	None of these	Mattress	Never	Sometimes	Sometimes	Never	Never	Never	No	2	2	1	1	0	2	0
404	Ubudehe 3	Yes	No	Burera	Married (monogamy)	7	9	6	Male	Wife	Adventist	No	Not any	0	I work in the field	I am a non-skilled worker	Yes, community based	Less than 17,500 RWF	No did not sell	Household covered by iron sheets	Unimproved source	30 minutes and more	No	40 plus	Non improved	No	No	No	Put / Rinsed into toilet	Sometimes	Sometimes	Sometimes	Yes	Bicycle	Mattress;Radio;Mobile phone	Never	Never	Never	Never	Never	Never	No	9	6	4	2	0	6	3
405	Ubudehe 1	Yes	No	Burera	Cohabitating with a man/woman	4	2	2	Male	Wife	Protestantism	Yes	Primary level complete (6-8 years)	6	I work in the field	I am a non-skilled worker	Yes, community based	Less than 17,500 RWF	No did not sell	Household covered by iron sheets	Improved source	30 minutes and more	Yes	40 plus	Improved	No	Yes	No	Child used toilet / latrine	Always	Always	Always	Yes	Bicycle	Mattress;Radio;Mobile phone	Always	Sometimes	Never	Sometimes	Always	Always	No	2	2	2	0	2	2	0
406	Ubudehe 2	Yes	No	Burera	Cohabitating with a man/woman	3	1	1	Male	Wife	Adventist	Yes	Primary level but not complete (less than 6 years)	4	I work in the field	I am a non-skilled worker	Yes, community based	17,500-35,000 RWF	Yes, on health care expenditure	Household with hard materials	Improved source	30 minutes and more	No	20-40 liters	Non improved	No	Yes	No	Put / Rinsed into toilet	Sometimes	Sometimes	Sometimes	No	None of these	Mobile phone	Always	Never	Never	Never	Always	Never	No	1	1	0	1	0	1	0
407	Ubudehe 2	Yes	No	Burera	Married (monogamy)	3	1	1	Male	Wife	Protestantism	Yes	Primary level complete (6-8 years)	6	I work in the field	I am a non-skilled worker	Yes, community based	17,500-35,000 RWF	No did not sell	Household with hard materials	Improved source	Water on premises	Yes	20-40 liters	Improved	No	Yes	No	Put / Rinsed into latrine	Sometimes	Sometimes	Sometimes	No	None of these	Mattress;Radio;Mobile phone	Always	Always	Always	Sometimes	Always	Always	No	1	1	0	1	1	1	0
408	Ubudehe 2	Yes	No	Burera	Single	6	1	1	Male	Daughter	Catholicism	Yes	Primary level but not complete (less than 6 years)	4	I work in the field	I am a non-skilled worker	Yes, community based	Less than 17,500 RWF	No did not sell	Household covered by iron sheets	Improved source	30 minutes and more	Yes	40 plus	Improved	No	No	No	(solid waste)	Always	Always	Always	Yes	None of these	Mattress;Radio;Mobile phone	Always	Never	Never	Never	Always	Always	No	1	1	1	0	0	1	0
409	Ubudehe 2	Yes	No	Burera	Married (monogamy)	2	1	1	Male	Wife	Protestantism	Yes	Secondary school but not complete	8	I work in the field	I am a non-skilled worker	Yes, community based	Less than 17,500 RWF	Yes, for food	Household covered by iron sheets	Improved source	Water on premises	Yes	20-40 liters	Non improved	No	Yes	No	Put / Rinsed into toilet	Always	Always	Always	No	None of these	Mobile phone	Always	Always	Always	Always	Always	Always	Yes	1	1	1	0	0	1	0
410	Ubudehe 2	Yes	No	Burera	Married (monogamy)	4	2	2	Male	Wife	Catholicism	Yes	Primary level but not complete (less than 6 years)	3	I work in the field	I am a non-skilled worker	Yes, community based	17,500-35,000 RWF	No did not sell	Household covered by iron sheets	Unimproved source	Less than 30 minutes	No	20-40 liters	Improved	No	Yes	No	Put / Rinsed into toilet	Always	Always	Always	Yes	None of these	Mobile phone	Often	Often	Often	Never	Often	Often	Yes	2	2	0	2	2	2	1
411	Ubudehe 3	Yes	No	Burera	Married (monogamy)	5	3	3	Male	Wife	Adventist	Yes	Primary level but not complete (less than 6 years)	2	I work in the field	I am a non-skilled worker	Yes, Public	36,000-99,000 RWF	No did not sell	Household covered by iron sheets	Improved source;Unimproved source	30 minutes and more	Yes	40 plus	Non improved	No	Yes	No	Put / Rinsed into toilet	Always	Always	Always	Yes	None of these	Mattress;Mobile phone	Sometimes	Sometimes	Sometimes	Sometimes	Sometimes	Sometimes	Yes	3	3	0	3	0	3	0
412	Ubudehe 3	Yes	No	Burera	Married (monogamy)	6	4	4	Male	Wife	Adventist	Yes	Secondary school, Senior 1-4 complete	12	I work in the field	I am a non-skilled worker	Yes, Public	36,000-99,000 RWF	No did not sell	Household with hard materials	Unimproved source	30 minutes and more	Yes	20-40 liters	Improved	No	Yes	Yes	Put / Rinsed into drain or ditch	Always	Always	Always	Yes	None of these	Mattress;Radio;Mobile phone	Always	Always	Never	Sometimes	Sometimes	Sometimes	Yes	4	4	0	4	0	4	0
413	Ubudehe 3	Yes	No	Burera	Married (monogamy)	6	4	4	Male	Wife	Adventist	Yes	Primary level but not complete (less than 6 years)	4	I am a housewife	I am a non-skilled worker	Yes, community based	36,000-99,000 RWF	No did not sell	Household covered by iron sheets	Unimproved source	30 minutes and more	Yes	40 plus	Non improved	No	Yes	No	Put / Rinsed into toilet	Sometimes	Sometimes	Sometimes	Yes	None of these	Mattress;Radio;Mobile phone	Sometimes	Never	Never	Often	Often	Often	Yes	4	4	2	2	0	4	0
414	Ubudehe 3	Yes	No	Burera	Cohabitating with a man/woman	6	4	4	Male	Wife	Catholicism	No	Not any	0	I work in the field	I am a non-skilled worker	Yes, community based	17,500-35,000 RWF	No did not sell	Household covered by iron sheets	Improved source	Water on premises	No	20-40 liters	Non improved	No	No	No	Put / Rinsed into toilet	Sometimes	Sometimes	Sometimes	No	None of these	Mattress;Mobile phone	Often	Often	Often	Often	Often	Often	No	4	4	3	1	0	4	0
415	Ubudehe 3	Yes	No	Burera	Married (monogamy)	6	4	4	Male	Wife	Catholicism	Yes	Primary level complete (6-8 years)	6	I work in the field	I am a non-skilled worker	Yes, community based	17,500-35,000 RWF	No did not sell	Household covered by iron sheets	Unimproved source	30 minutes and more	Yes	20-40 liters	Non improved	No	Yes	No	Put / Rinsed into toilet	Sometimes	Always	Always	No	None of these	Mattress;Mobile phone	Often	Often	Sometimes	Sometimes	Sometimes	Always	Yes	4	4	1	3	0	4	0
416	Ubudehe 3	Yes	No	Burera	Married (monogamy)	8	7	6	Male	Wife	Adventist	Yes	Primary level but not complete (less than 6 years)	5	I work in the field	I am a non-skilled worker	Yes, community based	17,500-35,000 RWF	No did not sell	Household covered by iron sheets	Unimproved source	30 minutes and more	Yes	40 plus	Non improved	No	Yes	No	Put / Rinsed into toilet	Always	Rarely	Always	Yes	None of these	Mobile phone	Sometimes	Never	Never	Sometimes	Sometimes	Never	Yes	7	6	3	3	0	5	1
417	Ubudehe 3	Yes	No	Burera	Married (monogamy)	6	4	4	Male	Wife	Protestantism	Yes	Primary level complete (6-8 years)	6	I am a housewife	I am a non-skilled worker	Yes, community based	Less than 17,500 RWF	No did not sell	Household covered by iron sheets	Unimproved source	30 minutes and more	No	20-40 liters	Non improved	No	Yes	No	Put / Rinsed into toilet	Sometimes	Sometimes	Sometimes	Yes	None of these	Mattress;Mobile phone	Always	Never	Never	Never	Always	Always	Yes	4	4	1	3	0	4	0
418	Ubudehe 2	Yes	No	Burera	Married (monogamy)	4	2	2	Male	Wife	Catholicism	Yes	Primary level but not complete (less than 6 years)	5	I work in the field	I am a non-skilled worker	Yes, community based	Less than 17,500 RWF	No did not sell	Household with hard materials	Improved source	30 minutes and more	No	20-40 liters	Non improved	No	Yes	No	Put / Rinsed into latrine	Sometimes	Rarely	Sometimes	No	None of these	Mattress;Mobile phone	Always	Sometimes	Always	Sometimes	Sometimes	Sometimes	No	2	2	0	2	0	2	0
419	Ubudehe 2	Yes	No	Burera	Cohabitating with a man/woman	4	3	2	Male	Wife	Protestantism	Yes	Primary level but not complete (less than 6 years)	4	I work in the field	I am a non-skilled worker	Yes, community based	Less than 17,500 RWF	No did not sell	Household with hard materials	Unimproved source	30 minutes and more	Yes	20-40 liters	Non improved	No	Yes	No	Put / Rinsed into toilet	Sometimes	Sometimes	Sometimes	Yes	None of these	Mobile phone	Often	Often	Never	Never	Sometimes	Sometimes	Yes	3	2	3	0	0	3	0
420	Ubudehe 2	Yes	No	Burera	Married (monogamy)	6	4	4	Male	Wife	Protestantism	Yes	Primary level but not complete (less than 6 years)	4	I work in the field	I am a non-skilled worker	Yes, community based	36,000-99,000 RWF	No did not sell	Household covered by iron sheets	Unimproved source	Water on premises	Yes	20-40 liters	Non improved	No	Yes	Yes	Put / Rinsed into toilet	Sometimes	Always	Always	No	None of these	Mattress;Radio;Mobile phone	Always	Never	Sometimes	Never	Sometimes	Often	Yes	4	4	2	2	0	4	0
421	Ubudehe 3	Yes	Yes	Burera	Married (monogamy)	7	9	9	Male	Wife	Catholicism	No	Not any	0	I work in the field	I am a non-skilled worker	Yes, community based	17,500-35,000 RWF	No did not sell	Household covered by iron sheets	Unimproved source	Water on premises	No	40 plus	Non improved		No	No	Put / Rinsed into toilet	Sometimes	Sometimes	Sometimes	No	None of these	Mattress;Mobile phone	Never	Sometimes	Sometimes	Sometimes	Sometimes	Sometimes	No	9	9	3	6	0	7	0
422	Ubudehe 2	Yes	No	Burera	Married (monogamy)	6	6	6	Male	Wife	Catholicism	No	Not any	0	I work in the field	I am a non-skilled worker	Yes, community based	Less than 17,500 RWF	No did not sell	Household covered by iron sheets	Unimproved source	30 minutes and more	No	20-40 liters	Non improved	No	No	No	Put / Rinsed into toilet	Sometimes	Always	Always	No	None of these	Mattress;Mobile phone	Always	Often	Sometimes	Sometimes	Often	Often	Yes	6	6	1	5	0	2	0
423	Ubudehe 2	Yes	No	Burera	Cohabitating with a man/woman	4	2	2	Male	Wife	Adventist	Yes	Primary level but not complete (less than 6 years)	3	I work in the field	I am a non-skilled worker	Yes, community based	Less than 17,500 RWF	No did not sell	Household with hard materials	Unimproved source	30 minutes and more	No	20-40 liters	Non improved	No	Yes	No	Put / Rinsed into toilet	Always	Always	Always	No	None of these	Mobile phone	Never	Never	Never	Never	Never	Never	No	2	2	2	0	0	2	0
424	Ubudehe 1	Yes	No	Burera	Single	11	1	1	Male	Daughter	Protestantism	Yes	Secondary school but not complete	7	I am a housewife	I am a non-skilled worker	Yes, community based	Less than 17,500 RWF	No did not sell	Household covered by iron sheets	Unimproved source	30 minutes and more	No	40 plus	Non improved	No	No	No	Put / Rinsed into toilet	Rarely	Rarely	Sometimes	Yes	None of these	Radio;Mobile phone	Always	Never	Never	Never	Never	Never	No	1	1	1	0	1	1	0
425	Ubudehe 2	Yes	No	Burera	Cohabitating with a man/woman	3	1	1	Male	Wife	Catholicism	Yes	Primary level complete (6-8 years)	6	I work in the field	I am a non-skilled worker	Yes, community based	17,500-35,000 RWF	No did not sell	Household covered by iron sheets	Improved source	Water on premises	No	10-20 liters	Non improved	No	Yes	No		Sometimes	Sometimes	Rarely	Yes	None of these	Mattress;Radio;Mobile phone	Often	Sometimes	Never	Never	Often	Often	Yes	1	1	0	1	0	1	0
426	Ubudehe 2	Yes	No	Burera	Married (monogamy)	3	1	1	Male	Wife	Catholicism	Yes	Secondary School, Senior 5-6 complete	12	I work in the field	I am a non-skilled worker	Yes, community based	17,500-35,000 RWF	No did not sell	Household with hard materials	Improved source	30 minutes and more	Yes	20-40 liters	Improved	No	Yes	No	Put / Rinsed into latrine	Sometimes	Sometimes	Sometimes	No	None of these	Mattress;Radio;Mobile phone	Always	Always	Always	Sometimes	Often	Often	No	1	1	1	0	0	1	0
427	Ubudehe 2	Yes	No	Burera	Cohabitating with a man/woman	3	1	1	Male	Wife	Protestantism	Yes	Secondary School, Senior 5-6 complete	12	I work in the field	I am a non-skilled worker	No	17,500-35,000 RWF	Yes, other	Household with hard materials	Improved source	Water on premises	Yes	40 plus	Non improved	No	Yes	No	Put / Rinsed into toilet	Always	Always	Always	No	None of these	Mobile phone	Sometimes	Sometimes	Never	Never	Never	Never	Yes	1	1	1	0	0	1	0
428	Ubudehe 2	Yes	No	Burera	Cohabitating with a man/woman	3	1	1	Male	Wife	Catholicism	Yes	Secondary School, Senior 5-6 complete	13	I work in the field	I am a non-skilled worker	Yes, community based	36,000-99,000 RWF	No did not sell	Household covered by iron sheets	Unimproved source	Less than 30 minutes	No	20-40 liters	Improved	No	Yes	No	Put / Rinsed into toilet	Sometimes	Sometimes	Sometimes	Yes	None of these	Mattress;Radio;Mobile phone	Often	Often	Often	Often	Sometimes	Often	Yes	1	1	1	0	0	1	0
429	Ubudehe 2	Yes	No	Burera	Married (monogamy)	4	2	2	Male	Wife	Catholicism	Yes	Vocational training	10	I am a housewife	I am a non-skilled worker	Yes, community based	Less than 17,500 RWF	No did not sell	Household covered by iron sheets	Improved source	Water on premises	Yes	20-40 liters	Non improved	No	Yes	No	Put / Rinsed into toilet	Always	Always	Always	No	None of these	Mattress;Radio;Mobile phone	Never	Never	Never	Never	Always	Always	Yes	2	2	0	2	2	2	0
430	Ubudehe 2	Yes	No	Burera	Married (monogamy)	4	2	2	Male	Wife	Protestantism	Yes	Primary level but not complete (less than 6 years)	5	I am a housewife	I am a non-skilled worker	Yes, community based	Less than 17,500 RWF	No did not sell	Household covered by iron sheets	Improved source	Water on premises	No	20-40 liters	Non improved	No	Yes	No	Put / Rinsed into latrine	Sometimes	Always	Sometimes	Yes	None of these	Mattress;Mobile phone	Never	Never	Never	Never	Never	Never	Yes	2	2	1	1	0	2	0
431	Ubudehe 3	Yes	No	Burera	Married (monogamy)	5	3	3	Male	Wife	Adventist	Yes	Primary level but not complete (less than 6 years)	4	I work in the field	I am a non-skilled worker	Yes, community based	17,500-35,000 RWF	Yes, on health care expenditure	Household with hard materials	Improved source	Less than 30 minutes	Yes	20-40 liters	Non improved	No	Yes	Yes	Put / Rinsed into toilet	Always	Always	Always	No	None of these	Mattress;Radio;Mobile phone	Always	Never	Never	Never	Never	Never	No	4	3	1	2	0	2	0
432	Ubudehe 2	Yes	No	Burera	Cohabitating with a man/woman	3	2	2	Male	Wife	Other religion	Yes	Secondary school but not complete	9	I work in the field	I am a non-skilled worker	Yes, community based	17,500-35,000 RWF	No did not sell	Household covered by iron sheets	Improved source	Water on premises	Yes	20-40 liters	Non improved	No	Yes	No	Put / Rinsed into toilet	Always	Always	Always	No	None of these	Mattress;Radio;Mobile phone	Always	Always	Always	Always	Always	Always	No	2	2	2	2	0	2	0
433	Ubudehe 3	Yes	No	Burera	Married (monogamy)	10	8	8	Male	Wife	Protestantism	No	Not any	0	I work in the field	I am a non-skilled worker	Yes, community based	200,000-499,000 RWF	No did not sell	Household covered by iron sheets	Unimproved source	30 minutes and more	Yes	20-40 liters	Improved	No	Yes	No	Put / Rinsed into toilet	Always	Always	Always	No	None of these	Mattress;Mobile phone	Always	Often	Sometimes	Sometimes	Sometimes	Often	Yes	8	8	6	2	0	7	0
434	Ubudehe 2	Yes	No	Burera	Cohabitating with a man/woman	5	3	3	Male	Wife	Protestantism	No	Not any	0	I work in the field	I am a non-skilled worker	Yes, community based	Less than 17,500 RWF	No did not sell	Household covered by iron sheets	Improved source	30 minutes and more	No	10-20 liters	Non improved	No	No	No	Put / Rinsed into toilet	Sometimes	Sometimes	Sometimes	No	None of these	Mobile phone	Sometimes	Sometimes	Sometimes	Never	Often	Always	No	3	3	2	1	0	3	0
435	Ubudehe 2	Yes	No	Burera	Married (monogamy)	4	2	2	Male	Wife	Protestantism	Yes	Secondary School, Senior 5-6 complete	11	I am a housewife	I am a non-skilled worker	Yes, community based	17,500-35,000 RWF	No did not sell	Household with hard materials	Improved source	Water on premises	Yes	20-40 liters	Non improved	No	Yes	No	Put / Rinsed into latrine	Always	Always	Always	Yes	None of these	Mattress;Radio;Mobile phone	Often	Sometimes	Sometimes	Sometimes	Often	Often	Yes	2	2	1	1	2	2	0
436	Ubudehe 2	Yes	No	Burera	Married (monogamy)	6	4	4	Male	Wife	Catholicism	No	Not any	0	I work in the field	I am a non-skilled worker	Yes, community based	Less than 17,500 RWF	No did not sell	Household covered by iron sheets	Improved source	Water on premises	No	40 plus	Non improved	No	Yes	No	Put / Rinsed into latrine	Sometimes	Always	Always	Yes	None of these	Mattress;Mobile phone	Never	Never	Always	Never	Always	Always	Yes	4	4	2	2	4	4	0
437	Ubudehe 2	Yes	No	Burera	Cohabitating with a man/woman	3	1	1	Male	Wife	Protestantism	Yes	Secondary school but not complete	9	I work in the field	I am a non-skilled worker	Yes, community based	Less than 17,500 RWF	Yes, on health care expenditure	Household with hard materials	Improved source	30 minutes and more	No	40 plus	Non improved	No	Yes	No	Put / Rinsed into drain or ditch	Always	Always	Always	No	None of these	Mattress;Mobile phone	Sometimes	Never	Never	Never	Always	Always	Yes	1	1	0	1	0	1	0
438	Ubudehe 1	Yes	No	Burera	Cohabitating with a man/woman	4	4	4	Male	Wife	Adventist	No	Not any	0	I work in the field	I am a non-skilled worker	Yes, community based	Less than 17,500 RWF	No did not sell	Household covered by iron sheets	Improved source	Water on premises	Yes	10-20 liters	Non improved	No	Yes	No	Put / Rinsed into toilet	Sometimes	Always	Sometimes	No	None of these	Mattress;Mobile phone	Never	Never	Never	Never	Never	Never	Yes	4	4	4	0	0	4	0
439	Ubudehe 3	Yes	Yes	Burera	Married (monogamy)	5	3	3	Male	Wife	Catholicism	No	Not any	0	I work in the field	I am a non-skilled worker	Yes, community based	36,000-99,000 RWF	No did not sell	Household covered by iron sheets	Unimproved source	30 minutes and more	No	20-40 liters	Non improved	No		No	Put / Rinsed into toilet	Never	Never	Never	No	None of these	Mattress;Mobile phone	Sometimes	Sometimes	Sometimes	Never	Never	Sometimes	No	3	3	0	3	0	3	0
440	Ubudehe 3	Yes	No	Burera	Cohabitating with a man/woman	4	2	2	Male	Wife	Protestantism	Yes	Secondary school but not complete	7	I work in the field	I am a non-skilled worker	Yes, community based	17,500-35,000 RWF	No did not sell	Household covered by iron sheets	Unimproved source	30 minutes and more	Yes	20-40 liters	Improved	No	No	No	Put / Rinsed into toilet	Always	Always	Always	Yes	None of these	Radio;Mobile phone	Always	Always	Always	Always	Always	Always	Yes	2	2	1	1	0	2	0
441	Ubudehe 2	Yes	No	Burera	Cohabitating with a man/woman	3	1	1	Male	Wife	Catholicism	Yes	Primary level complete (6-8 years)	6	I am a housewife	I am a non-skilled worker	Yes, community based	17,500-35,000 RWF	No did not sell	Household covered by iron sheets	Improved source	30 minutes and more	No	20-40 liters	Non improved	No	Yes	No	Put / Rinsed into toilet	Sometimes	Always	Sometimes	No	None of these	Mattress	Often	Often	Often	Never	Sometimes	Sometimes	Yes	1	1	1	10	0	1	0
442	Ubudehe 2	Yes	No	Burera	Cohabitating with a man/woman	4	2	2	Male	Wife	Adventist	Yes	Secondary school but not complete	8	I work in the field	I am a non-skilled worker	Yes, community based	36,000-99,000 RWF	No did not sell	Household covered by iron sheets	Improved source	Water on premises	No	20-40 liters	Improved	No	Yes	No	Put / Rinsed into toilet	Always	Always	Always	No	None of these	Mattress;Radio;Mobile phone	Always	Always	Always	Always	Always	Always	Yes	2	2	1	1	0	2	0
443	Ubudehe 2	Yes	No	Burera	Married (monogamy)	6	4	4	Male	Wife	Catholicism	Yes	Primary level but not complete (less than 6 years)	5	I work in the field	I am a non-skilled worker	Yes, community based	Less than 17,500 RWF	Yes, for food	Household with hard materials	Improved source	30 minutes and more	No	40 plus	Improved	No	Yes	No	Put / Rinsed into latrine	Sometimes	Sometimes	Sometimes	Yes	None of these	Mattress;Radio;Mobile phone	Always	Always	Always	Sometimes	Often	Often	No	4	4	3	1	0	4	0
444	Ubudehe 2	Yes	No	Burera	Married (monogamy)	3	1	1	Male	Wife	Catholicism	Yes	Secondary School, Senior 5-6 complete	12	I am a housewife	I am a non-skilled worker	Yes, community based	36,000-99,000 RWF	No did not sell	Household covered by iron sheets	Unimproved source	Water on premises	Yes	20-40 liters	Non improved	No	Yes	No	Put / Rinsed into toilet	Always	Sometimes	Always	No	None of these	Mattress;Mobile phone	Never	Never	Never	Sometimes	Sometimes	Sometimes	Yes	1	1	1	0	1	1	0
445	Ubudehe 3	Yes	Yes	Burera	Married (monogamy)	10	15	9	Male	Wife	Protestantism	Yes	Primary level but not complete (less than 6 years)	1	I work in the field	I am a non-skilled worker	Yes, community based	Less than 17,500 RWF	No did not sell	Household covered by iron sheets	Improved source	Water on premises	No	20-40 liters	Improved	No	Yes	No	Put / Rinsed into toilet	Sometimes	Always	Always	No	None of these	Mattress	Always	Always	Always	Sometimes	Always	Always	No	14	14	5	4	1	7	0
446	Ubudehe 3	Yes	No	Burera	Married (monogamy)	6	4	4	Male	Wife	Adventist	Yes	Primary level but not complete (less than 6 years)	3	I work in the field	I am a non-skilled worker	Yes, community based	36,000-99,000 RWF	No did not sell	Household with hard materials	Improved source	Water on premises	No	40 plus	Improved	No	Yes	No	Put / Rinsed into latrine	Sometimes	Sometimes	Sometimes	Yes	None of these	Mattress;Radio;Mobile phone	Always	Always	Always	Always	Always	Always	Yes	4	4	3	1	0	4	0
447	Ubudehe 2	Yes	No	Burera	Married (monogamy)	4	2	2	Male	Wife	Catholicism	Yes	Primary level complete (6-8 years)	6	I work in the field	I am a non-skilled worker	Yes, Public	36,000-99,000 RWF	No did not sell	Household covered by iron sheets	Unimproved source		No	40 plus	Improved	No	Yes	No	Put / Rinsed into toilet	Sometimes	Sometimes	Always	Yes	None of these	Mobile phone	Sometimes	Never	Sometimes	Never	Sometimes	Never	Yes	2	2	1	1	1	2	0
448	Ubudehe 3	Yes	No	Burera	Married (monogamy)	5	6	6	Male	Wife	Adventist	No	Not any	0	I work in the field	I am a non-skilled worker	Yes, community based	36,000-99,000 RWF	No did not sell	Household covered by iron sheets	Unimproved source	Water on premises	No	40 plus	Improved	No	Yes	No	Put / Rinsed into toilet	Sometimes	Sometimes	Sometimes	Yes	None of these	Mattress;Iron;Mobile phone	Often	Sometimes	Sometimes	Sometimes	Sometimes	Sometimes	Yes	6	6	1	5	0	6	0
449	Ubudehe 3	Yes	No	Burera	Married (monogamy)	9	7	7	Male	Wife	Protestantism	Yes	Primary level but not complete (less than 6 years)	1	I work in the field	I am a non-skilled worker	Yes, community based	17,500-35,000 RWF	No did not sell	Household covered by iron sheets	Improved source	30 minutes and more	Yes	40 plus	Non improved	No	Yes	No	Put / Rinsed into toilet	Sometimes	Sometimes	Sometimes	No	None of these	Mattress;Mobile phone	Always	Always	Always	Never	Always	Always	Yes	7	7	5	2	0	1	0
450	Ubudehe 2	Yes	Yes	Burera	Married (monogamy)	7	5	5	Male	Wife	Adventist	Yes	Primary level but not complete (less than 6 years)	5	I work in the field	I am a non-skilled worker	Yes, community based	Less than 17,500 RWF	No did not sell	Household covered by iron sheets	Unimproved source	30 minutes and more	No	20-40 liters	Non improved	No	No	No	Put / Rinsed into toilet	Rarely	Always	Sometimes	Yes	None of these	Mobile phone	Often	Sometimes	Often	Sometimes	Always	Always	Yes	5	5	1	4	0	1	0
451	Ubudehe 2	Yes	No	Burera	Married (monogamy)	6	4	4	Male	Wife	Protestantism	Yes	Primary level but not complete (less than 6 years)	5	I work in the field	I am a non-skilled worker	Yes, community based	Less than 17,500 RWF	No did not sell	Household with hard materials	Unimproved source	30 minutes and more	No	20-40 liters	Non improved	No	No	No	Put / Rinsed into toilet	Rarely	Always	Sometimes	Yes	None of these	Mattress;Radio	Often	Often	Sometimes	Sometimes	Always	Always	Yes	4	4	1	3	0	4	0
452	Ubudehe 2	Yes	No	Burera	Married (monogamy)	5	3	3	Male	Wife	Protestantism	Yes	Primary level but not complete (less than 6 years)	4	I work in the field	I am a non-skilled worker	Yes, community based	17,500-35,000 RWF	No did not sell	Household covered by iron sheets	Unimproved source	Water on premises	No	40 plus	Improved	No	Yes	No	Put / Rinsed into toilet	Always	Always	Always	Yes	None of these	Mattress;Mobile phone	Always	Always	Always	Always	Always	Always	Yes	3	3	2	1	0	3	0
453	Ubudehe 3	Yes	No	Burera	Married (monogamy)	5	3	3	Male	Wife	Protestantism	Yes	Primary level complete (6-8 years)	6	I work in the field	I am a non-skilled worker	Yes, community based	36,000-99,000 RWF	No did not sell	Household with hard materials	Improved source	Water on premises	Yes	40 plus	Improved	No	Yes	No	Put / Rinsed into latrine	Always	Always	Always	Yes	None of these	Mattress;Radio;Mobile phone	Always	Often	Always	Often	Sometimes	Sometimes	No	3	3	2	1	0	3	0
454	Ubudehe 3	Yes	No	Burera	Married (monogamy)	10	9	9	Male	Wife	Adventist	Yes	Primary level complete (6-8 years)	7	I am a housewife	I am a non-skilled worker	Yes, community based	100,000-199,000 RWF	No did not sell	Household covered by iron sheets	Improved source	30 minutes and more	No	40 plus	Non improved	No	Yes	No	Put / Rinsed into toilet	Rarely	Sometimes	Sometimes	Yes	None of these	Mattress;Mobile phone	Always	Never	Never	Never	Never	Never	Yes	9	9	5	4	1	2	0
455	Ubudehe 3	Yes	No	Burera	Married (monogamy)	8	6	6	Male	Wife	Catholicism	Yes	Primary level complete (6-8 years)	6	I work in the field	I am a non-skilled worker	Yes, community based	36,000-99,000 RWF	Yes, for food	Household with hard materials	Improved source	30 minutes and more	No	40 plus	Non improved	No	Yes	No	Put / Rinsed into toilet	Always	Always	Always	Yes	None of these	Mattress;Mobile phone	Never	Never	Never	Sometimes	Never	Never	No	6	6	2	4	0	3	0
456	Ubudehe 3	Yes	No	Burera	Married (monogamy)	8	8	7	Male	Wife	Catholicism	No	Not any	0	I work in the field	I am a non-skilled worker	Yes, community based	Less than 17,500 RWF	No did not sell	Household covered by iron sheets	Unimproved source	Water on premises	No	40 plus	Improved	No	Yes	No	Put / Rinsed into toilet	Sometimes	Sometimes	Sometimes	Yes	None of these	Mattress;Mobile phone	Always	Always	Always	Always	Always	Always	No	8	8	5	3	0	3	0
457	Ubudehe 2	Yes	No	Burera	Married (monogamy)	3	1	1	Male	Wife	Catholicism	Yes	Primary level complete (6-8 years)	6	I work in the field	I am a non-skilled worker	Yes, community based	17,500-35,000 RWF	No did not sell	Household covered by iron sheets	Improved source	Water on premises	No	10-20 liters	Non improved	No	Yes	No	Put / Rinsed into toilet	Always	Sometimes	Always	Yes	None of these	Mattress;Mobile phone	Often	Sometimes	Never	Sometimes	Sometimes	Sometimes	Yes	1	1	1	0	0	1	0
458	Ubudehe 2	Yes	No	Burera	Divorced/Separated	3	2	1	Female	I am head of household	Protestantism	Yes	Primary level but not complete (less than 6 years)	5	I work in the field	I am a non-skilled worker	Yes, community based	Less than 17,500 RWF	No did not sell	Household with hard materials	Improved source	30 minutes and more	No	20-40 liters	Improved	Yes	Yes	No	Put / Rinsed into latrine	Sometimes	Sometimes	Sometimes	No	None of these	Mattress;Mobile phone	Always	Always	Always	Sometimes	Often	Often	Yes	2	2	1	0	0	2	0
459	Ubudehe 3	Yes	No	Burera	Married (monogamy)	6	4	4	Female	I am head of household	Catholicism	Yes	Primary level but not complete (less than 6 years)	2	I work in the field	I am a non-skilled worker	Yes, community based	Less than 17,500 RWF	Yes, on health care expenditure	Household with hard materials	Improved source	30 minutes and more	Yes	40 plus	Non improved	No	Yes	No	Put / Rinsed into toilet	Sometimes	Always	Always	Yes	None of these	Mattress;Mobile phone	Always	Never	Never	Never	Often	Sometimes	Yes	4	4	1	3	0	4	0
460	Ubudehe 2	Yes	No	Burera	Married (monogamy)	8	8	8	Male	Wife	Adventist	No	Not any	0	I work in the field	I am a non-skilled worker	Yes, community based	36,000-99,000 RWF	Yes, on health care expenditure	Household with hard materials	Improved source	Water on premises	Yes	20-40 liters	Non improved	No	Yes	Yes	Put / Rinsed into toilet	Always	Always	Always	No	None of these	Mattress;Mobile phone	Never	Never	Never	Never	Sometimes	Sometimes	Yes	9	8	4	4	0	6	1
461	Ubudehe 1	Yes	No	Burera	Single	10	1	1	Male	Daughter	Other religion	Yes	Primary level complete (6-8 years)	6	I work in the field	I am a non-skilled worker	Yes, community based	Less than 17,500 RWF	No did not sell	Household covered by iron sheets	Improved source	Water on premises	No	40 plus	Non improved	No	Yes	No	Put / Rinsed into toilet	Sometimes	Sometimes	Sometimes	No	None of these	Mobile phone	Always	Always	Always	Sometimes	Sometimes	Often	Yes	1	1	0	1	0	1	0
462	Ubudehe 3	Yes	No	Burera	Married (monogamy)	9	7	6	Male	Wife	Protestantism	Yes	Primary level but not complete (less than 6 years)	3	I work in the field	I am a non-skilled worker	Yes, community based	Less than 17,500 RWF	No did not sell	Household with hard materials	Improved source	Water on premises	No	40 plus	Improved	No	Yes	No	Put / Rinsed into latrine	Sometimes	Sometimes	Sometimes	Yes	None of these	Mattress;Mobile phone	Always	Always	Often	Sometimes	Sometimes	Sometimes	No	7	7	3	4	0	7	0
463	Ubudehe 2	Yes	No	Burera	Married (monogamy)	4	2	2	Male	Daughter	Protestantism	No	Not any	0	I work in the field	I am a non-skilled worker	Yes, community based	Less than 17,500 RWF	No did not sell	Household covered by iron sheets	Unimproved source	Water on premises	Yes	20-40 liters	Improved	No	Yes	No	Put / Rinsed into toilet	Sometimes	Always	Sometimes	Yes	None of these	Mobile phone	Always	Sometimes	Never	Never	Always	Always	Yes	2	2	0	2	0	2	0
464	Ubudehe 2	Yes	No	Burera	Cohabitating with a man/woman	3	1	1	Male	Wife	Catholicism	Yes	Primary level but not complete (less than 6 years)	5	I am a housewife	I am a non-skilled worker	Yes, community based	17,500-35,000 RWF	Yes, for food	Household covered by iron sheets	Improved source	Water on premises	Yes	40 plus	Non improved	Yes	Yes	No	Put / Rinsed into toilet	Always	Always	Always	Yes	None of these	Mobile phone	Always	Always	Always	Never	Always	Always	Yes	1	1	0	1	0	1	0
465	Ubudehe 2	Yes	No	Burera	Married (monogamy)	6	9	7	Male	Wife	Catholicism	Yes	Primary level but not complete (less than 6 years)	3	I work in the field	I am a non-skilled worker	Yes, community based	17,500-35,000 RWF	No did not sell	Household covered by iron sheets		Water on premises	No	20-40 liters	Non improved	No	No	No	Put / Rinsed into toilet	Sometimes	Sometimes	Sometimes	No	None of these	Mobile phone	Sometimes	Sometimes	Sometimes	Never	Sometimes	Sometimes	No	9	7	2	5	0	2	0
466	Ubudehe 1	Yes	No	Burera	Married (monogamy)	6	4	4	Male	Wife	Catholicism	Yes	Primary level but not complete (less than 6 years)	5	I work in the field	I am a non-skilled worker	Yes, community based	Less than 17,500 RWF	No did not sell	Household covered by iron sheets	Unimproved source	30 minutes and more	No	20-40 liters	Non improved	No	Yes	No	Put / Rinsed into toilet	Always	Always	Always	No	None of these	Mobile phone	Always	Often	Sometimes	Never	Sometimes	Often	No	4	4	2	2	0	4	0
467	Ubudehe 2	Yes	No	Burera	Married (pologamy)	6	4	4	Male	Wife	Adventist	Yes	Primary level complete (6-8 years)	6	I work in the field	I am a non-skilled worker	Yes, community based	17,500-35,000 RWF	No did not sell	Household covered by iron sheets	Unimproved source	30 minutes and more	Yes	20-40 liters	Improved	No	Yes	No	Put / Rinsed into toilet	Always	Always	Always	Yes	None of these	Mattress;Radio;Mobile phone	Always	Always	Always	Sometimes	Always	Always	Yes	4	4	2	2	0	4	0
468	Ubudehe 2	Yes	No	Burera	Married (monogamy)	8	6	6	Male	Wife	Catholicism	Yes	Primary level but not complete (less than 6 years)	3	I work in the field	I am a non-skilled worker	Yes, community based	Less than 17,500 RWF	No did not sell	Household covered by iron sheets	Unimproved source	Water on premises	No	40 plus	Non improved	No	Yes	No	Put / Rinsed into toilet	Sometimes	Sometimes	Sometimes	Yes	None of these	None of these	Often	Often	Often	Often	Often	Often	Yes	6	6	2	4	1	6	0
469	Ubudehe 1	Yes	No	Burera	Single	11	1	1	Male	Daughter	Adventist	Yes	Primary level but not complete (less than 6 years)	3	I work in the field	I am a non-skilled worker	Yes, community based	Less than 17,500 RWF	No did not sell	Household covered by iron sheets	Improved source	30 minutes and more	Yes	20-40 liters	Non improved	No	Yes	No	Put / Rinsed into toilet	Always	Always	Always	No	None of these	Mobile phone	Sometimes	Always	Always	Never	Always	Always	Yes	1	1	0	1	0	1	0
470	Ubudehe 3	Yes	No	Burera	Married (monogamy)	6	4	4	Male	Wife	Protestantism	Yes	Primary level but not complete (less than 6 years)	5	I am on irregular paid work	I am a skilled worker	Yes, community based	36,000-99,000 RWF	Yes, other	Household with hard materials	Unimproved source	Water on premises	No	20-40 liters	Non improved	No	Yes	No	Put / Rinsed into latrine	Sometimes	Sometimes	Always	Yes	None of these	Mattress;Radio;Mobile phone	Always	Never	Always	Never	Always	Always	Yes	4	4	2	2	0	4	0
471	Ubudehe 2	Yes	No	Burera	Cohabitating with a man/woman	6	3	3	Male	Wife	Catholicism	No	Not any	0	I work in the field	I am a non-skilled worker	Yes, community based	Less than 17,500 RWF	No did not sell	Household with hard materials	Improved source	Water on premises	Yes	40 plus	Non improved		Yes	No	Put / Rinsed into toilet	Always	Always	Always	No	None of these	None of these	Always	Never	Never	Never	Always	Always	Yes	4	3	1	2	3	4	0
472	Ubudehe 2	Yes	No	Burera	Single	3	1	1	Male	Wife	Protestantism	Yes	Primary level but not complete (less than 6 years)	5	I work in the field	I am a non-skilled worker	Yes, community based	Less than 17,500 RWF	No did not sell	Household covered by iron sheets	Unimproved source	30 minutes and more	Yes	20-40 liters	Non improved	No	Yes	No	Put / Rinsed into toilet	Rarely	Always	Always	No	None of these	Mattress	Often	Always	Always	Sometimes	Sometimes	Always	Yes	1	1	0	1	1	1	0
473	Ubudehe 3	Yes	No	Burera	Married (monogamy)	5	3	3	Male	Wife	Other religion	Yes	Primary level but not complete (less than 6 years)	3	I work in the field	I am a non-skilled worker	Yes, community based	100,000-199,000 RWF	No did not sell	Household covered by iron sheets	Improved source	Water on premises	No	20-40 liters	Non improved		Yes	No	Put / Rinsed into toilet	Always	Always	Always	Yes		Mattress;Mobile phone	Always	Always	Always	Always	Always	Always	No	3	3	0	3	0	3	0
474	Ubudehe 3	Yes	No	Burera	Married (monogamy)	9	8	8	Male	Wife	Catholicism	No	Not any	0	I work in the field	I am a non-skilled worker	Yes, community based	200,000-499,000 RWF	No did not sell	Household covered by iron sheets	Improved source	30 minutes and more	No	40 plus	Improved	No	Yes	No	Put / Rinsed into toilet	Rarely	Rarely	Always	Yes	None of these	Mattress;Mobile phone	Always	Never	Never	Sometimes	Never	Never	Yes	11	8	5	4	0	9	2
475	Ubudehe 2	Yes	No	Burera	Cohabitating with a man/woman	4	2	2	Male	Wife	Protestantism	Yes	Secondary school but not complete	11	I am a housewife	I am a non-skilled worker	Yes, community based	Less than 17,500 RWF	No did not sell	Household covered by iron sheets	Improved source	30 minutes and more	No	40 plus	Non improved	No	No	No	Put / Rinsed into toilet	Sometimes	Sometimes	Sometimes	No	Bicycle	Mattress;Mobile phone	Always	Always	Sometimes	Never	Always	Always	Yes	2	2	2	0	0	2	0
476	Ubudehe 2	Yes	No	Burera	Married (monogamy)	4	3	3	Male	Wife	Other religion	No	Not any	0	I work in the field	I am a non-skilled worker	Yes, community based	Less than 17,500 RWF	No did not sell	Household covered by iron sheets	Improved source	Water on premises	Yes	20-40 liters	Non improved	No	No	No	Put / Rinsed into toilet	Sometimes	Always	Always	No	None of these	None of these	Never	Never	Never	Never	Never	Never	No	3	3	1	2	0	3	0
477	Ubudehe 2	Yes	No	Burera	Cohabitating with a man/woman	4	2	2	Male	Wife	Catholicism	Yes	Primary level but not complete (less than 6 years)	4	I work in the field	I am a non-skilled worker	Yes, community based	Less than 17,500 RWF	Yes, on health care expenditure	Household with hard materials	Improved source	Water on premises	Yes	40 plus	Non improved	No	Yes	No	Put / Rinsed into toilet	Sometimes	Always	Sometimes	No	None of these	Mobile phone	Always	Never	Never	Never	Always	Always	Yes	2	2	0	2	0	2	0
478	Ubudehe 2	Yes	No	Burera	Cohabitating with a man/woman	4	2	2	Male	Wife	Protestantism	No	Not any	0	I work in the field	I am a non-skilled worker	Yes, community based	Less than 17,500 RWF	No did not sell	Household covered by iron sheets	Unimproved source	30 minutes and more	No	20-40 liters	Non improved	No	No	No	Put / Rinsed into toilet	Never	Never	Rarely	No	None of these	Mobile phone	Never	Never	Never	Never	Never	Never	No	2	2	1	1	0	2	0
479	Ubudehe 1	Yes	No	Burera	Married (monogamy)	6	4	4	Male	Wife	Protestantism	Yes	Primary level but not complete (less than 6 years)	4	I am a housewife	I am a non-skilled worker	Yes, community based	17,500-35,000 RWF	No did not sell	Household covered by iron sheets	Improved source	30 minutes and more	No	40 plus	Non improved	No	Yes	No	Put / Rinsed into toilet	Rarely	Rarely	Sometimes	No	None of these	Mattress	Always	Always	Always	Never	Always	Always	Yes	4	4	3	1	0	4	0
480	Ubudehe 2	Yes	No	Burera	Cohabitating with a man/woman	3	1	1	Male	Wife	Protestantism	Yes	Secondary School, Senior 5-6 complete	6	I work in the field	I am a non-skilled worker	No	17,500-35,000 RWF	Yes, for food	Household with hard materials	Unimproved source	Water on premises	No	40 plus	Non improved	Yes	Yes	No	Left in the open	Always	Always	Always	No	None of these	Mattress;Iron;Mobile phone	Often	Sometimes	Never	Never	Never	Never	Yes	1	1	0	1	0	1	0
481	Ubudehe 2	Yes	No	Burera	Cohabitating with a man/woman	3	1	1	Male	Wife	Adventist	Yes	Secondary school but not complete	11	I am on irregular paid work	I am a non-skilled worker	Yes, community based	17,500-35,000 RWF	No did not sell	Household covered by iron sheets	Unimproved source	Water on premises	Yes	20-40 liters	Non improved	No	Yes	No	Put / Rinsed into toilet	Always	Always	Always	No	None of these	Mattress;Mobile phone	Often	Often	Often	Often	Often	Often	No	1	1	1	0	0	1	0
482	Ubudehe 3	Yes	No	Burera	Married (monogamy)	6	3	3	Male	Wife	Adventist	Yes	Secondary school but not complete	11	I work in the field	I am a non-skilled worker	Yes, community based	36,000-99,000 RWF	No did not sell	Household covered by iron sheets	Improved source	Less than 30 minutes	Yes	10-20 liters	Improved	No	Yes	No	Put / Rinsed into toilet	Sometimes	Sometimes	Sometimes	No	None of these	Mattress;Iron;Mobile phone	Always	Sometimes	Sometimes	Sometimes	Sometimes	Never	Yes	3	3	0	3	0	3	0
483	Ubudehe 2	Yes	No	Burera	Cohabitating with a man/woman	3	1	1	Male	Wife	Adventist	Yes	Secondary School, Senior 5-6 complete	11	I work in the field	I am a non-skilled worker	Yes, community based	Less than 17,500 RWF	Yes, on health care expenditure	Household with hard materials	Improved source	Water on premises	Yes	40 plus	Non improved	No	Yes	No	Put / Rinsed into drain or ditch	Sometimes	Always	Sometimes	No	None of these	Mattress;Radio;Mobile phone	Always	Sometimes	Sometimes	Never	Always	Always	Yes	1	1	0	1	0	1	0
484	Ubudehe 2	Yes	No	Burera	Cohabitating with a man/woman	3	2	2	Male	Wife	Catholicism	Yes	Primary level complete (6-8 years)	8	I work in the field	I am a non-skilled worker	No	Less than 17,500 RWF	No did not sell	Household covered by iron sheets	Improved source	Water on premises	No	10-20 liters	Non improved	No	No	No	Child used toilet / latrine	Sometimes	Sometimes	Sometimes	No	None of these	None of these	Sometimes	Sometimes	Never	Never	Sometimes	Sometimes	Yes	2	2	2	0	0	2	0
485	Ubudehe 2	Yes	No	Gakenke	Married (monogamy)	4	2	2	Male	Wife	Catholicism	Yes	Secondary school, Senior 1-4 complete	10	I work in the field	I am a non-skilled worker	Yes, community based	Less than 17,500 RWF	No did not sell	Household with hard materials	Unimproved source	Water on premises	Yes	20-40 liters	Non improved	No	Yes	No	Put / Rinsed into toilet	Sometimes	Always	Always	No	None of these	Mobile phone	Always	Always	Often	Often	Often	Always	Yes	2	2	2	0	0	2	0
486	Ubudehe 2	Yes	No	Gakenke	Cohabitating with a man/woman	2	1	1	Male	Wife	Catholicism	Yes	Primary level complete (6-8 years)	8	I work in the field	I am a non-skilled worker	Yes, community based	17,500-35,000 RWF	No did not sell	Household covered by iron sheets	Improved source	30 minutes and more	No	10-20 liters	Non improved	No	Yes	No	Put / Rinsed into toilet	Always	Always	Always	No	None of these	Mobile phone	Always	Sometimes	Never	Sometimes	Always	Always	Yes	1	1	0	1	1	1	0
487	Ubudehe 2	Yes	No	Gakenke	Married (monogamy)	6	4	4	Male	Wife	Catholicism	Yes	Primary level complete (6-8 years)	6	I work in the field	I am a non-skilled worker	Yes, community based	17,500-35,000 RWF	No did not sell	Household covered by iron sheets	Unimproved source	30 minutes and more	No	40 plus	Non improved	No	Yes	No	Put / Rinsed into toilet	Sometimes	Sometimes	Always	Yes	None of these	Mattress;Radio;Mobile phone	Often	Often	Often	Often	Often	Often	Yes	4	4	2	2	2	4	0
488	Ubudehe 1	Yes	No	Gakenke	Married (monogamy)	4	2	2	Male	Wife	Catholicism	Yes	Primary level but not complete (less than 6 years)	3	I work in the field	I am a non-skilled worker	Yes, community based	Less than 17,500 RWF	No did not sell	Household with hard materials	Unimproved source	30 minutes and more	No	20-40 liters	Non improved	No	No	No	Put / Rinsed into toilet	Always	Sometimes	Sometimes	No	None of these	Mattress;Mobile phone	Often	Sometimes	Often	Sometimes	Sometimes	Often	Yes	2	2	1	1	2	2	0
489	Ubudehe 3	Yes	No	Gakenke	Married (monogamy)	4	2	2	Male	Wife	Adventist	Yes	Primary level but not complete (less than 6 years)	5	I work in the field	I am a non-skilled worker	Yes, community based	17,500-35,000 RWF	No did not sell	Household covered by iron sheets	Unimproved source	Water on premises	Yes	10-20 liters	Non improved	No	Yes	No	(solid waste)	Sometimes	Sometimes	Sometimes	No	None of these	Mattress;Mobile phone	Sometimes	Sometimes	Never	Sometimes	Sometimes	Sometimes	No	4	2	1	1	0	2	2
490	Ubudehe 3	Yes	No	Gakenke	Married (pologamy)	5	3	3	Male	Wife	Catholicism	Yes	Primary level complete (6-8 years)	6	I work in the field	I am a non-skilled worker	Yes, Public	17,500-35,000 RWF	No did not sell	Household covered by iron sheets	Improved source	Water on premises	Yes	40 plus	Improved	No	Yes	No	Put / Rinsed into toilet	Always	Always	Sometimes	No	None of these	Mattress;Radio;Mobile phone	Always	Always	Always	Always	Always	Always	Yes	3	3	1	2	0	3	0
491	Ubudehe 2	Yes	No	Gakenke	Married (monogamy)	7	7	5	Male	Wife	Catholicism	Yes	Primary level complete (6-8 years)	6	I work in the field	I am a non-skilled worker	Yes, community based	Less than 17,500 RWF	Yes to pay loan	Household covered by iron sheets	Improved source	Less than 30 minutes	Yes	40 plus	Non improved	No	Yes	Yes	Put / Rinsed into toilet	Always	Always	Always	No	None of these	Mobile phone	Always	Sometimes	Never	Never	Always	Always	Yes	6	5	2	3	2	7	0
492	Ubudehe 2	Yes	No	Gakenke	Married (monogamy)	4	2	2	Male	Wife	Catholicism	Yes	Primary level but not complete (less than 6 years)	4	I work in the field	I am a non-skilled worker	Yes, community based	Less than 17,500 RWF	No did not sell	Household with hard materials	Improved source	30 minutes and more	No	20-40 liters	Non improved	No	Yes	No	Put / Rinsed into latrine	Always	Sometimes	Sometimes	No	None of these	Mattress;Radio;Mobile phone	Always	Always	Always	Sometimes	Often	Often	No	2	2	2	0	0	2	0
493	Ubudehe 2	Yes	No	Gakenke	Married (monogamy)	3	1	1	Male	Wife	Protestantism	Yes	Primary level but not complete (less than 6 years)	5	I work in the field	I am a non-skilled worker	Yes, community based	Less than 17,500 RWF	No did not sell	Household with hard materials	Unimproved source	30 minutes and more	No	20-40 liters	Non improved	No	Yes	No	Put / Rinsed into toilet	Rarely	Sometimes	Sometimes	No	None of these	Mattress	Never	Sometimes	Sometimes	Never	Sometimes	Sometimes	Yes	1	1	1	0	0	1	0
494	Ubudehe 2	Yes	No	Gakenke	Married (monogamy)	5	3	3	Male	Wife	Protestantism	Yes	Primary level complete (6-8 years)	6	I work in the field	I am a non-skilled worker	Yes, community based	17,500-35,000 RWF	Yes, for food	Traditional dwelling	Unimproved source	30 minutes and more	Yes	40 plus	Improved	No	Yes	Yes	Put / Rinsed into toilet	Always	Always	Always	Yes	None of these	Mattress;Radio;Mobile phone	Often	Often	Often	Often	Often	Often	Yes	3	3	2	1	0	3	0
495	Ubudehe 3	Yes	No	Gakenke	Married (monogamy)	8	6	6	Male	Wife	Catholicism	No	Primary level complete (6-8 years)	6	I work in the field	I am a non-skilled worker	Yes, community based	Less than 17,500 RWF	No did not sell	Household covered by iron sheets	Improved source	Water on premises	No	40 plus	Improved	No	Yes	No	Put / Rinsed into toilet	Sometimes	Sometimes	Sometimes	No	None of these	Mattress;Mobile phone	Sometimes	Always	Always	Sometimes	Always	Always	No	6	6	3	3	2	6	0
496	Ubudehe 2	Yes	No	Gakenke	Married (monogamy)	3	1	1	Male	Wife	Catholicism	Yes	Secondary School, Senior 5-6 complete	12	I work in the field	I am a non-skilled worker	Yes, community based	Less than 17,500 RWF	No did not sell	Household with hard materials	Improved source	30 minutes and more	No	40 plus	Improved	No	Yes	Yes	Put / Rinsed into latrine	Always	Sometimes	Sometimes	Yes	None of these	Mattress;Radio;Mobile phone	Always	Always	Always	Sometimes	Always	Always	No	1	1	0	1	0	1	0
497	Ubudehe 3	Yes	No	Gakenke	Married (monogamy)	5	3	3	Male	Wife	Catholicism	Yes	Primary level complete (6-8 years)	6	I work in the field	I am a non-skilled worker	Yes, community based	Less than 17,500 RWF	No did not sell	Household covered by iron sheets	Unimproved source	30 minutes and more	Yes	20-40 liters	Improved	No	Yes	No	Put / Rinsed into toilet	Sometimes	Sometimes	Sometimes	No	None of these	Mattress;Mobile phone	Always	Never	Never	Never	Sometimes	Never	No	3	3	2	1	0	3	0
498	Ubudehe 2	Yes	No	Gakenke	Cohabitating with a man/woman	2	1	1	Male	Wife	Catholicism	Yes	Secondary school but not complete	12	I work in the field	I am a non-skilled worker	Yes, community based	Less than 17,500 RWF	No did not sell	Household covered by iron sheets	Improved source	Water on premises	Yes	20-40 liters	Improved	No	Yes	Yes	Put / Rinsed into toilet	Always	Always	Always	No	None of these	Mattress;Radio;Mobile phone	Always	Always	Always	Never	Always	Always	No	1	1	1	0	1	1	0
499	Ubudehe 2	Yes	Yes	Gakenke	Single	4	3	3	Female	I am head of household	Catholicism	Yes	Primary level complete (6-8 years)	6	I work in the field	I am a non-skilled worker	Yes, community based	Less than 17,500 RWF	No did not sell	Household with hard materials	Improved source	Water on premises	Yes	40 plus	Non improved	No	Yes	No	Put / Rinsed into toilet	Sometimes	Always	Always	No	None of these	Mattress	Always	Never	Never	Never	Always	Sometimes	Yes	4	3	2	1	0	3	1
500	Ubudehe 3	Yes	No	Gakenke	Cohabitating with a man/woman	5	3	3	Male	Wife	Catholicism	Yes	Primary level but not complete (less than 6 years)	4	I am a housewife	I am a non-skilled worker	Yes, community based	Less than 17,500 RWF	No did not sell	Household covered by iron sheets	Unimproved source	30 minutes and more	No	40 plus	Non improved	No	Yes	No	Put / Rinsed into latrine	Rarely	Rarely	Rarely	No	None of these	None of these	Always	Never	Never	Never	Sometimes	Sometimes	No	3	3	2	1	0	3	0
501	Ubudehe 2	Yes	No	Gakenke	Married (monogamy)	7	5	5	Male	Wife	Catholicism	Yes	Primary level but not complete (less than 6 years)	4	I work in the field	I am a non-skilled worker	Yes, community based	Less than 17,500 RWF	No did not sell	Household covered by iron sheets	Unimproved source	Water on premises	No	20-40 liters	Non improved	No	Yes	No	Put / Rinsed into toilet	Sometimes	Rarely	Sometimes	No	None of these	Radio;Mobile phone	Sometimes	Sometimes	Never	Sometimes	Sometimes	Sometimes	No	5	5	4	1	0	5	0
502	Ubudehe 2	Yes	No	Gakenke	Married (monogamy)	4	2	2	Male	Wife	Adventist	Yes	Secondary school but not complete	7	I work in the field	I am a non-skilled worker	Yes, community based	17,500-35,000 RWF	No did not sell	Household covered by iron sheets	Unimproved source	Less than 30 minutes	No	20-40 liters	Non improved	No	Yes	No	Put / Rinsed into toilet	Sometimes	Sometimes	Rarely	No	None of these	Mobile phone	Never	Sometimes	Never	Never	Sometimes	Never	Yes	2	2	1	1	0	2	0
503	Ubudehe 2	Yes	No	Gakenke	Married (monogamy)	7	5	5	Male	Wife	Adventist	Yes	Primary level complete (6-8 years)	6	I work in the field	I am a non-skilled worker	Yes, Public	100,000-199,000 RWF	Yes, for food	Modern house	Unimproved source	Water on premises	Yes	40 plus	Improved	No	Yes	Yes	Put / Rinsed into toilet	Always	Always	Always	No	None of these	Mattress;Radio;Mobile phone	Always	Never	Sometimes	Never	Never	Never	Yes	5	5	3	2	0	5	0
504	Ubudehe 2	Yes	No	Gakenke	Married (monogamy)	3	1	1	Male	Wife	Adventist	Yes	Primary level complete (6-8 years)	6	I am a housewife	I am a non-skilled worker	Yes, community based	Less than 17,500 RWF	No did not sell	Household covered by iron sheets	Unimproved source	Water on premises	No	40 plus	Non improved	No	Yes	No	Put / Rinsed into toilet	Rarely	Rarely	Rarely	No	None of these	Mattress;Iron;Mobile phone	Always	Always	Always	Never	Always	Always	Yes	1	1	0	1	0	1	0
505	Ubudehe 3	Yes	No	Musanze	Married (monogamy)	6	3	3	Male	Wife	Catholicism	Yes	Primary level but not complete (less than 6 years)	4	I am a housewife	I am a non-skilled worker	Yes, community based	Less than 17,500 RWF	No did not sell	Household covered by iron sheets	Improved source	Water on premises	No	20-40 liters	Improved	No	Yes	No	Child used toilet / latrine	Always	Always	Always	No	None of these	Mattress;Mobile phone	Never	Never	Never	Never	Sometimes	Sometimes	Yes	4	3	1	2	3	3	0
506	Ubudehe 2	Yes	No	Musanze	Married (monogamy)	5	3	3	Male	Wife	Catholicism	Yes	Primary level complete (6-8 years)	6	I work in the field	I am a non-skilled worker	Yes, community based	Less than 17,500 RWF	No did not sell	Household covered by iron sheets	Improved source	Water on premises	No	40 plus	Non improved	No	No	No	Put / Rinsed into toilet	Sometimes	Sometimes	Sometimes	No	None of these	Mattress;Mobile phone	Always	Always	Always	Never	Always	Always	No	3	3	0	3	0	3	0
507	Ubudehe 2	Yes	No	Musanze	Married (monogamy)	3	1	1	Male	Wife	Protestantism	Yes	Primary level complete (6-8 years)	6	I work in the field	I am a non-skilled worker	Yes, community based	17,500-35,000 RWF	Yes, on health care expenditure	Household with hard materials	Improved source	30 minutes and more	No	20-40 liters	Improved	No	Yes	No	Put / Rinsed into latrine	Sometimes	Sometimes	Sometimes	Yes	None of these	Mattress;Radio;Mobile phone	Always	Often	Always	Sometimes	Often	Often	No	1	1	0	1	0	1	0
508	Ubudehe 2	Yes	No	Musanze	Married (monogamy)	6	5	5	Male	Wife	Adventist	Yes	Primary level but not complete (less than 6 years)	5	I work in the field	I am a non-skilled worker	Yes, community based	36,000-99,000 RWF	Yes, for food	Household with hard materials	Improved source	Water on premises	Yes	20-40 liters	Non improved	Yes	Yes	No	Put / Rinsed into toilet	Always	Sometimes	Sometimes	No	None of these	Mobile phone	Sometimes	Never	Never	Never	Sometimes	Sometimes	No	7	5	4	1	1	6	1
509	Ubudehe 3	Yes	No	Musanze	Married (monogamy)	6	5	4	Male	Wife	Adventist	No	Not any	0	I am a housewife	I am a non-skilled worker		36,000-99,000 RWF	No did not sell	Household with hard materials	Improved source	Water on premises	No	20-40 liters	Non improved	No	Yes	No	Child used toilet / latrine	Sometimes	Always	Always	Yes	None of these	Mobile phone	Never	Sometimes	Sometimes	Never	Always	Always	No	5	5	3	1	0	4	0
510	Ubudehe 3	Yes	No	Musanze	Cohabitating with a man/woman	4	3	3	Female	I am head of household	Protestantism	Yes	Primary level but not complete (less than 6 years)	5	I am a housewife		Yes, community based	Less than 17,500 RWF	No did not sell	Household covered by iron sheets	Improved source	30 minutes and more	No	20-40 liters	Non improved	No	Yes	No	Put / Rinsed into drain or ditch	Sometimes	Sometimes	Always	No	None of these	Mattress;Mobile phone	Never	Never	Never	Never	Always	Always	No	4	3	1	2	0	3	1
511	Ubudehe 3	Yes	No	Musanze	Cohabitating with a man/woman	3	2	2	Male	Wife	Other religion	Yes	Primary level but not complete (less than 6 years)	4	I work in the field	I am a non-skilled worker	Yes, community based	Less than 17,500 RWF	No did not sell	Household covered by iron sheets	Unimproved source	30 minutes and more	Yes	20-40 liters	Non improved	No	Yes	No	Put / Rinsed into toilet	Sometimes	Sometimes	Sometimes	No	None of these	Mattress;Mobile phone	Sometimes	Never	Never	Never	Sometimes	Never	Yes	2	2	1	1	0	2	0
512	Ubudehe 1	Yes	No	Musanze	Married (monogamy)	8	3	3	Male	Wife	Adventist	Yes	Primary level but not complete (less than 6 years)	1	I work in the field	I am a non-skilled worker	Yes, community based	17,500-35,000 RWF	No did not sell	Household covered by iron sheets	Unimproved source	Water on premises	No	20-40 liters	Non improved	No	Yes	No	Put / Rinsed into toilet	Sometimes	Sometimes	Never	No	None of these	Radio;Mobile phone	Sometimes	Never	Sometimes	Never	Sometimes	Sometimes	Yes	3	3	1	2	0	3	0
513	Ubudehe 3	Yes	No	Musanze	Married (monogamy)	6	4	4	Male	Wife	Catholicism	Yes	Primary level but not complete (less than 6 years)	3	I work in the field	I am a non-skilled worker	Yes, community based	17,500-35,000 RWF	Yes, education	Household covered by iron sheets	Improved source	30 minutes and more	Yes	20-40 liters	Improved	No	Yes	No	Put / Rinsed into toilet	Sometimes	Always	Always	No		Mattress;Radio;Mobile phone	Always	Always	Always	Always	Always	Always	Yes	4	4	1	3	0	2	0
514	Ubudehe 3	Yes	No	Musanze	Single	6	4	4	Male	Wife	Adventist	Yes	Primary level complete (6-8 years)	6	I work in the field	I am a non-skilled worker	Yes, community based	17,500-35,000 RWF	No did not sell	Household covered by iron sheets	Unimproved source	30 minutes and more	No	20-40 liters	Non improved	No	Yes	No	Put / Rinsed into toilet	Always	Always	Rarely	No	None of these	Mattress;Radio;Mobile phone	Often	Often	Sometimes	Sometimes	Often	Always	No	4	4	1	3	0	4	0
515	Ubudehe 1	Yes	No	Musanze	Single	9	2	2	Female	Daughter	Catholicism	No	Not any	0	I am a housewife	I am a non-skilled worker	Yes, community based	Less than 17,500 RWF	No did not sell	Household covered by iron sheets	Improved source	Less than 30 minutes	No	10-20 liters	Non improved	No	Yes	No	Put / Rinsed into latrine	Sometimes	Always	Sometimes	No	None of these	Mobile phone	Never	Sometimes	Never	Never	Sometimes	Sometimes	Yes	2	2	1	1	0	2	0
516	Ubudehe 2	Yes	No	Musanze	Cohabitating with a man/woman	3	1	1	Male	Wife	Adventist	Yes	Primary level complete (6-8 years)	6	I work in the field	I am a non-skilled worker	Yes, community based	Less than 17,500 RWF	No did not sell	Household covered by iron sheets	Improved source	Water on premises	No	20-40 liters	Non improved	No	Yes	No	Put / Rinsed into toilet	Sometimes	Sometimes	Never	No	None of these	Mobile phone	Sometimes	Sometimes	Never	Never	Never	Never	No	1	1	0	1	0	0	0
517	Ubudehe 2	Yes	No	Musanze	Single	3	1	1	Male	Wife	Catholicism	Yes	Primary level complete (6-8 years)	6	I work in the field	I am a non-skilled worker	Yes, community based	Less than 17,500 RWF	No did not sell	Household covered by iron sheets	Unimproved source	30 minutes and more	No	20-40 liters	Non improved	No	Yes	No	Put / Rinsed into toilet	Rarely	Sometimes	Rarely	No	None of these	None of these	Often	Sometimes	Sometimes	Often	Often	Sometimes	No	1	1	1	0	0	1	0
518	Ubudehe 3	Yes	No	Musanze	Married (monogamy)	6	4	4	Male	Wife	Catholicism	Yes	Primary level but not complete (less than 6 years)	3	I work in the field	I am a non-skilled worker	Yes, community based	17,500-35,000 RWF	No did not sell	Household with hard materials	Improved source	Water on premises	No	40 plus	Improved	No	Yes	No	Put / Rinsed into latrine	Sometimes	Sometimes	Sometimes	Yes	None of these	Mattress;Radio;Mobile phone	Always	Often	Always	Sometimes	Always	Always	No	4	4	2	2	4	4	0
519	Ubudehe 2	Yes	No	Musanze	Married (monogamy)	8	8	7	Male	Wife	Protestantism	Yes	Primary level complete (6-8 years)	6	I work in the field	I am a non-skilled worker	Yes, community based	Less than 17,500 RWF	No did not sell	Household covered by iron sheets	Improved source		No	40 plus	Improved	No	Yes	No	Put / Rinsed into toilet	Sometimes	Sometimes	Sometimes	No	None of these	Mattress;Mobile phone	Often	Always	Always	Always	Always	Always	Yes	8	8	4	3	0	5	0
520	Ubudehe 2	Yes	Yes	Musanze	Married (monogamy)	3	1	1	Male	Wife	Catholicism	Yes	Secondary school, Senior 1-4 complete	9	I work in the field	I am a non-skilled worker	Yes, community based	17,500-35,000 RWF	No did not sell	Household covered by iron sheets	Improved source	30 minutes and more	No	10-20 liters	Improved	Yes	Yes	No	Don't Know	Always	Sometimes	Always	No	None of these	Mattress;Iron;Mobile phone	Always	Always	Always	Always	Always	Always	Yes	1	1	1	0	0	1	0
521	Ubudehe 2	Yes	No	Musanze	Cohabitating with a man/woman	2	1	1	Male	Wife	Catholicism	Yes	Secondary school but not complete	8	I work in the field	I am a non-skilled worker	Yes, community based	Less than 17,500 RWF	No did not sell	Household covered by iron sheets	Improved source	Water on premises	No	10-20 liters	Non improved	No	Yes	No	Put / Rinsed into toilet	Sometimes	Sometimes	Sometimes	No	None of these	Mobile phone	Often	Sometimes	Never	Never	Always	Always	No	1	1	0	1	0	1	0
522	Ubudehe 3	Yes	No	Musanze	Married (monogamy)	7	5	5	Male	Wife	Protestantism	Yes	Primary level complete (6-8 years)	6	I work in the field	I am a non-skilled worker	Yes, community based	17,500-35,000 RWF	No did not sell	Household covered by iron sheets	Improved source	30 minutes and more	No	40 plus	Improved	No	Yes	No	Child used toilet / latrine	Always	Always	Always	Yes	None of these	Mattress;Radio;Mobile phone	Always	Always	Always	Sometimes	Always	Always	Yes	5	5	4	1	0	5	0
523	Ubudehe 2	Yes	No	Musanze	Cohabitating with a man/woman	3	2	2	Male	Wife	Protestantism	Yes	Primary level but not complete (less than 6 years)	5	I work in the field	I am a non-skilled worker	Yes, community based	Less than 17,500 RWF	No did not sell	Household covered by iron sheets	Improved source	Water on premises	Yes	20-40 liters	Non improved	Yes	Yes	No	Put / Rinsed into toilet	Always	Always	Always	Yes	None of these	Mattress;Mobile phone	Always	Never	Never	Never	Never	Never	Yes	2	2	1	1	0	2	0
524	Ubudehe 3	Yes	No	Musanze	Married (monogamy)	8	6	6	Male	Wife	Adventist	Yes	Primary level complete (6-8 years)	6	I work in the field	I am a non-skilled worker	Yes, community based	17,500-35,000 RWF	No did not sell	Household covered by iron sheets	Unimproved source	30 minutes and more	Yes	40 plus	Non improved	No	Yes	No	Put / Rinsed into toilet	Sometimes	Sometimes	Sometimes	No	None of these	Mattress;Mobile phone	Often	Often	Often	Sometimes	Often	Often	Yes	6	6	3	3	0	2	0
525	Ubudehe 2	Yes	No	Musanze	Married (monogamy)	5	3	3	Male	Wife	Protestantism	Yes	Primary level complete (6-8 years)	5	I work in the field	I am a non-skilled worker	Yes, community based	17,500-35,000 RWF	No did not sell	Household covered by iron sheets	Unimproved source	30 minutes and more	Yes	20-40 liters	Non improved	No	Yes	No	Child used toilet / latrine	Sometimes	Always	Always	No	None of these	Mobile phone	Often	Often	Often	Often	Often	Often	Yes	8	3	1	2	1	2	4
526	Ubudehe 2	Yes	No	Musanze	Married (monogamy)	5	4	3	Male	Wife	Catholicism	Yes	Primary level but not complete (less than 6 years)	3	I work in the field	I am a non-skilled worker	Yes, community based	Less than 17,500 RWF	No did not sell	Household with hard materials	Improved source	30 minutes and more	Yes	40 plus	Improved	No	Yes	No	Put / Rinsed into latrine	Always	Sometimes	Sometimes	Yes	None of these	Mattress;Radio;Mobile phone	Always	Often	Always	Sometimes	Sometimes	Sometimes	No	5	4	1	2	0	3	1
527	Ubudehe 3	Yes	No	Musanze	Married (monogamy)	9	8	7	Male	Wife	Protestantism	No	Not any	0	I work in the field	I am a non-skilled worker	Yes, community based	17,500-35,000 RWF	No did not sell	Household covered by iron sheets	Unimproved source	Water on premises	No		Non improved	No	Yes	Yes	Put / Rinsed into toilet	Rarely	Never	Rarely	Yes	None of these	Mattress	Never	Never	Never	Never	Never	Never	Yes	8	7	4	3	0	7	0
528	Ubudehe 2	Yes	No	Musanze	Cohabitating with a man/woman	3	1	1	Male	Wife	Protestantism	Yes	Primary level complete (6-8 years)	6	I am on irregular paid work	I am a non-skilled worker	Yes, community based	17,500-35,000 RWF	No did not sell	Household with hard materials	Improved source;Unimproved source	Water on premises	No	40 plus	Non improved	No	Yes	No	Put / Rinsed into toilet	Sometimes	Always	Sometimes	Yes	None of these	Mattress;Mobile phone	Always	Sometimes	Never	Sometimes	Always	Always	Yes	1	1	0	1	0	1	0
530	Ubudehe 3	Yes	No	Musanze	Married (monogamy)	7	6	5	Male	Wife	Protestantism	Yes	Primary level but not complete (less than 6 years)	5	I work in the field	I am a non-skilled worker	Yes, community based	Less than 17,500 RWF	No did not sell	Household with hard materials	Improved source	Less than 30 minutes	Yes	40 plus	Non improved	No	Yes	No	Put / Rinsed into drain or ditch	Sometimes	Always	Sometimes	Yes	None of these	Radio;Mobile phone	Always	Never	Never	Never	Always	Always	Yes	6	5	4	1	0	6	0
531	Ubudehe 3	Yes	No	Musanze	Married (monogamy)	8	6	6	Male	Wife	Protestantism	Yes	Primary level but not complete (less than 6 years)	4	I work in the field	I am a non-skilled worker	Yes, community based	17,500-35,000 RWF	No did not sell	Household covered by iron sheets	Improved source	30 minutes and more	Yes	20-40 liters	Improved	Yes	Yes	No	Child used toilet / latrine	Always	Always	Always	Yes	None of these	Mattress;Iron;Radio;Mobile phone	Never	Never	Never	Never	Never	Never	No	6	6	2	4	0	6	0
532	Ubudehe 2	Yes	No	Musanze	Married (monogamy)	7	6	5	Male	Wife	Catholicism	No	Not any	0	I am a housewife	I am a non-skilled worker	Yes, community based	Less than 17,500 RWF	No did not sell	Household covered by iron sheets	Improved source	Water on premises	No	40 plus	Non improved	No	Yes	No	Child used toilet / latrine	Sometimes	Sometimes	Sometimes	No	None of these		Never	Never	Never	Never	Never	Never	Yes	6	6	3	3	0	6	0
533	Ubudehe 2	Yes	No	Musanze	Married (monogamy)	5	3	3	Male	Wife	Protestantism	No	Not any	0	I am a housewife	No occupation yet, I am a student	Yes, community based	17,500-35,000 RWF	Yes, for food	Household with hard materials	Improved source	Water on premises	No	20-40 liters	Non improved	No	Yes	No	Put / Rinsed into drain or ditch	Always	Rarely	Always	No	None of these	Mattress;Mobile phone	Sometimes	Sometimes	Never	Sometimes	Sometimes	Sometimes	Yes	3	3	2	1	0	3	0
534	Ubudehe 2	Yes	No	Musanze	Cohabitating with a man/woman	4	2	2	Male	Wife	Protestantism	Yes	Primary level but not complete (less than 6 years)	5	I work in the field	I am a non-skilled worker	Yes, community based	36,000-99,000 RWF	No did not sell	Household covered by iron sheets	Unimproved source	Water on premises	No	20-40 liters	Non improved	No	Yes	No	Put / Rinsed into toilet	Always	Always	Always	No	None of these	Mattress;Mobile phone		Sometimes	Never	Never	Sometimes	Sometimes	Yes	2	2	2	0	0	2	0
535	Ubudehe 2	Yes	No	Musanze	Single	3	1	1	Male	Wife	Adventist	Yes	Primary level but not complete (less than 6 years)	4	I work in the field	I am a non-skilled worker	Yes, community based	17,500-35,000 RWF	No did not sell	Household covered by iron sheets	Unimproved source		No	20-40 liters	Non improved	No	Yes	No	Put / Rinsed into toilet	Sometimes	Always	Sometimes	No	None of these	None of these	Always	Often	Often	Often	Always	Always	Yes	1	1	1	0	0	1	0
536	Ubudehe 3	Yes	No	Musanze	Married (monogamy)	5	3	3	Male	Wife	Protestantism	Yes	Primary level but not complete (less than 6 years)	3	I work in the field	I am a non-skilled worker	Yes, community based	17,500-35,000 RWF	No did not sell	Household covered by iron sheets	Improved source	Water on premises	No	40 plus	Non improved	No	Yes	No	Put / Rinsed into toilet	Sometimes	Sometimes	Sometimes	Yes	None of these	Mattress;Mobile phone	Often	Often	Often	Often	Often	Often	No	3	3	2	1	0	3	0
537	Ubudehe 2	Yes	No	Musanze	Cohabitating with a man/woman	3	1	1	Male	Wife	Catholicism	Yes	Primary level complete (6-8 years)	6	I am a housewife	I am a non-skilled worker	Yes, community based	17,500-35,000 RWF	No did not sell	Household with hard materials	Unimproved source	Water on premises	No	20-40 liters	Non improved	No	Yes	No	Put / Rinsed into latrine	Sometimes	Sometimes	Sometimes	Yes	None of these	Mattress;Mobile phone	Always	Always	Sometimes	Never	Sometimes	Sometimes	No	1	1	1	0	0	1	0
538	Ubudehe 3	Yes	No	Musanze	Single	4	3	2	Male	Wife	Adventist	Yes	Primary level but not complete (less than 6 years)	4	I work in the field	I am a non-skilled worker	Yes, community based	17,500-35,000 RWF	No did not sell	Household covered by iron sheets	Unimproved source	Water on premises	Yes	20-40 liters	Non improved	No	Yes	No	Put / Rinsed into toilet	Sometimes	Always	Sometimes	No	None of these	Mobile phone	Often	Sometimes	Sometimes	Never	Always	Always	Yes	3	2	1	1	0	2	0
539	Ubudehe 3	Yes	Yes	Musanze	Divorced/Separated	5	2	1	Male	Daughter	Protestantism	Yes	Primary level but not complete (less than 6 years)	3	I am a housewife	I am a non-skilled worker	Yes, community based	17,500-35,000 RWF	Yes to pay loan	Household covered by iron sheets	Unimproved source	30 minutes and more	Yes	40 plus	Non improved	No	Yes	No	Put / Rinsed into toilet	Always	Always	Always	No	None of these	Mobile phone	Always	Always	Always	Always	Always	Always	No	1	2	1	0	0	2	0
540	Ubudehe 3	Yes	No	Musanze	Cohabitating with a man/woman	5	3	3	Male	Wife	Adventist	No	Not any	0	I work in the field	I am a non-skilled worker	Yes, community based	Less than 17,500 RWF	No did not sell	Household covered by iron sheets	Improved source	Water on premises	Yes	40 plus	Non improved	Yes	Yes	Yes	Child used toilet / latrine	Always	Always	Always	Yes	None of these	Mattress;Radio;Mobile phone	Always	Always	Never	Never	Always	Always	Yes	4	3	2	1	2	4	0
541	Ubudehe 3	Yes	No	Musanze	Married (monogamy)	5	6	4	Male	Wife	Protestantism	No	Not any	0	I am on irregular paid work	I am a skilled worker	Yes, community based	36,000-99,000 RWF	No did not sell	Household with hard materials	Improved source	Water on premises	Yes	40 plus	Improved	No	Yes	No	Put / Rinsed into toilet	Always	Always	Always	Yes	None of these	Mattress;Mobile phone	Always	Always	Always	Always	Always	Always	Yes	7	4	2	2	0	2	3
542	Ubudehe 3	Yes	No	Musanze	Married (monogamy)	5	3	3	Male	Wife	Protestantism	Yes	Primary level but not complete (less than 6 years)	3	I am on irregular paid work	I am a non-skilled worker	Yes, community based	Less than 17,500 RWF	Yes to pay loan	Modern house	Improved source	30 minutes and more	Yes	40 plus	Improved	No	Yes	No	Put / Rinsed into latrine	Always	Always	Always	Yes	None of these	Mattress;Radio;Mobile phone	Always	Never	Never	Never	Always	Always	Yes	3	3	2	1	0	3	0
543	Ubudehe 3	Yes	No	Musanze	Married (monogamy)	4	2	2	Male	Wife	Adventist	Yes	Secondary School, Senior 5-6 complete	12	I am on irregular paid work	I am a non-skilled worker	Yes, Public	36,000-99,000 RWF	No did not sell	Household with hard materials	Improved source	Water on premises	Yes	40 plus	Improved	No	Yes	Yes	Put / Rinsed into toilet	Always	Always	Always	Yes	None of these	Mattress;Iron;Radio;Television;Mobile phone	Always	Sometimes	Sometimes	Often	Always	Always	Yes	2	2	1	1	0	2	0
544	Ubudehe 3	Yes	No	Musanze	Married (monogamy)	7	5	5	Male	Wife	Protestantism	Yes	Primary level but not complete (less than 6 years)	5	I work in the field	I am a non-skilled worker	Yes, community based	36,000-99,000 RWF	Yes, other	Household with hard materials	Improved source	30 minutes and more	No	40 plus	Improved	No	Yes	No	Put / Rinsed into latrine	Always	Sometimes	Sometimes	Yes	None of these	Mattress;Radio;Mobile phone	Always	Often	Always	Sometimes	Often	Often	Yes	5	5	3	2	0	5	0
545	Ubudehe 2	Yes	Yes	Musanze	Cohabitating with a man/woman	5	2	2	Male	Wife	Catholicism	Yes	Secondary school but not complete	9	I am a housewife	I am a non-skilled worker	Yes, community based	17,500-35,000 RWF	No did not sell	Household covered by iron sheets	Unimproved source	30 minutes and more	No	40 plus	Non improved	Yes	Yes	No	Put / Rinsed into toilet	Always	Sometimes	Sometimes	Yes	None of these	Mattress;Radio;Mobile phone	Never	Never	Never	Never	Sometimes	Sometimes	No	1	2	1	1	2	2	0
546	Ubudehe 2	Yes	No	Musanze	Cohabitating with a man/woman	3	1	1	Male	Wife	Protestantism	Yes	Primary level but not complete (less than 6 years)	4	I am a housewife	I am a non-skilled worker	Yes, community based	Less than 17,500 RWF	No did not sell	Household covered by iron sheets	Unimproved source	30 minutes and more	Yes	20-40 liters	Non improved	No	Yes	No	Put / Rinsed into toilet	Always	Always	Always	No	None of these	Mobile phone	Always	Sometimes	Sometimes	Sometimes	Always	Always	No	2	1	1	0	0	1	0
547	Ubudehe 3	Yes	No	Musanze	Married (monogamy)	9	7	7	Male	Wife	Adventist	Yes	Primary level but not complete (less than 6 years)	5	I work in the field	I am a non-skilled worker	Yes, community based	36,000-99,000 RWF	No did not sell	Household with hard materials	Improved source	30 minutes and more	No	40 plus	Non improved	No	Yes	No	Put / Rinsed into latrine	Sometimes	Sometimes	Sometimes	Yes	None of these	Mattress;Radio;Mobile phone	Always	Always	Always	Sometimes	Always	Always	Yes	7	7	3	4	0	5	2
548	Ubudehe 3	Yes	No	Musanze	Married (monogamy)	4	2	2	Male	Wife	Protestantism	Yes	Primary level but not complete (less than 6 years)	5	I work in the field	I am a non-skilled worker	Yes, community based	36,000-99,000 RWF	Yes, other	Household with hard materials	Improved source	Water on premises	Yes	20-40 liters	Non improved	No	Yes	No	Put / Rinsed into latrine	Always	Sometimes	Sometimes	No	None of these	Mattress;Mobile phone	Always	Often	Always	Sometimes	Sometimes	Sometimes	No	2	2	0	2	0	2	0
549	Ubudehe 2	Yes	No	Musanze	Cohabitating with a man/woman	5	3	3	Male	Wife	Catholicism	Yes	Secondary school but not complete	9	I work in the field	I am a non-skilled worker	Yes, community based	17,500-35,000 RWF	No did not sell	Household covered by iron sheets	Improved source	Water on premises	Yes	40 plus	Improved	No	Yes	No	Put / Rinsed into toilet	Always	Sometimes	Sometimes	Yes	None of these	Mattress;Iron;Radio;Mobile phone	Always	Often	Always	Sometimes	Always	Always	Yes	3	3	1	2	0	3	0
550	No category given	Yes	No	Musanze	Married (monogamy)	3	1	1	Female	Wife	Protestantism	Yes	Secondary school, Senior 1-4 complete	8	I am on irregular paid work	I am a non-skilled worker	Yes, community based	17,500-35,000 RWF	No did not sell	Household covered by iron sheets	Improved source	30 minutes and more	Yes	20-40 liters	Improved	Yes	Yes	No	Put / Rinsed into latrine	Always	Always	Always	No	None of these	None of these	Always	Sometimes	Never	Never	Always	Never	No	1	1	0	1	0	1	0
551	Ubudehe 2	Yes	No	Musanze	Married (monogamy)	7	5	5	Male	Wife	Protestantism	Yes	Primary level but not complete (less than 6 years)	5	I work in the field	I am a non-skilled worker	Yes, community based	36,000-99,000 RWF	No did not sell	Household covered by iron sheets	Unimproved source	Water on premises	Yes	40 plus	Non improved	No	Yes	No	Put / Rinsed into toilet	Always	Always	Sometimes	No	None of these	Mattress;Mobile phone	Often	Sometimes	Often	Often	Always	Always	Yes	5	5	2	3	0	5	0
552	Ubudehe 3	Yes	Yes	Musanze	Married (monogamy)	9	8	8	Male	Wife	Adventist	No	Not any	0	I work in the field	I am a non-skilled worker	Yes, community based	36,000-99,000 RWF	No did not sell	Household covered by iron sheets	Improved source	Water on premises	No	40 plus	Non improved	No	No	No	Child used toilet / latrine	Always	Always	Always	No	None of these	Mattress;Mobile phone	Never	Never	Never	Never	Never	Never	No	9	8	4	4	1	8	1
553	Ubudehe 2	Yes	Yes	Musanze	Single	8	1	1	Male	Other family relation	Adventist	Yes	Primary level complete (6-8 years)	6	I work in the field	I am a non-skilled worker	Yes, community based	Less than 17,500 RWF	Yes, for food	Household covered by iron sheets	Improved source	Water on premises	Yes	40 plus	Non improved	No	Yes	No	Put / Rinsed into toilet	Rarely	Sometimes	Sometimes	Yes	None of these	Mattress;Mobile phone	Always	Never	Sometimes	Never	Often	Never	Yes	1	1	0	1	0	1	0
554	Ubudehe 2	Yes	No	Musanze	Cohabitating with a man/woman	3	1	1	Male	Wife	Catholicism	Yes	Primary level complete (6-8 years)	6	I work in the field	I am a non-skilled worker	Yes, community based	Less than 17,500 RWF	No did not sell	Household covered by iron sheets	Unimproved source	30 minutes and more	No	20-40 liters	Non improved	No	Yes	No	Put / Rinsed into toilet	Sometimes	Sometimes	Sometimes	No	None of these	Mobile phone	Never	Never	Never	Never	Sometimes	Never	No	1	1	1	0	0	1	0
555	Ubudehe 3	Yes	No	Musanze	Single	3	1	1	Female	Daughter	Adventist	Yes	Secondary school but not complete	9	I work in the field	I am a non-skilled worker	Yes, community based	Less than 17,500 RWF	No did not sell	Household covered by iron sheets	Unimproved source	Water on premises	Yes	20-40 liters	Non improved	No	No	No	Put / Rinsed into toilet	Sometimes	Sometimes	Sometimes	No	None of these	Mobile phone	Always	Always	Always	Always	Always	Always	Yes	1	1	0	1	0	1	0
556	Ubudehe 3	Yes	No	Musanze	Married (monogamy)	5	3	3	Male	Wife	Catholicism	Yes	Primary level but not complete (less than 6 years)	2	I am a housewife	I am a non-skilled worker	No	Less than 17,500 RWF	No did not sell	Household with hard materials	Unimproved source	30 minutes and more	No	20-40 liters	Non improved	No	No	No	Child used toilet / latrine	Sometimes	Sometimes	Sometimes	No	None of these	None of these	Never	Never	Never	Never	Never	Never	Yes	3	3	1	2	0	3	0
557	Ubudehe 2	Yes	No	Musanze	Cohabitating with a man/woman	3	1	1	Male	Wife	Protestantism	Yes	Primary level complete (6-8 years)	6	I am a housewife	I am a non-skilled worker	Yes, community based	17,500-35,000 RWF	No did not sell	Household covered by iron sheets	Improved source	Less than 30 minutes	No	20-40 liters	Non improved	Yes	Yes	No	Put / Rinsed into latrine	Rarely	Rarely	Rarely	No	None of these	Mattress	Sometimes	Never	Never	Never	Sometimes	Sometimes	Yes	1	1	1	0	0	1	0
559	Ubudehe 2	Yes	No	Musanze	Cohabitating with a man/woman	3	1	1	Male	Wife	Catholicism	Yes	Primary level complete (6-8 years)	6	I work in the field	I am a non-skilled worker	Yes, community based	Less than 17,500 RWF	No did not sell	Household covered by iron sheets	Improved source	Water on premises	No	20-40 liters	Non improved	Yes	Yes	No	Put / Rinsed into drain or ditch	Rarely	Rarely	Rarely	No	None of these	Mobile phone	Always	Sometimes	Never	Never	Always	Never	Yes	1	1	0	1	0	1	0
560	Ubudehe 2	Yes	No	Musanze	Cohabitating with a man/woman	3	1	1	Male	Wife	Catholicism	Yes	Secondary School, Senior 5-6 complete	12	I am a housewife	I am not sure	Yes, community based	200,000-499,000 RWF	No did not sell	Household covered by iron sheets	Improved source	Water on premises	Yes	40 plus	Improved	No	Yes	Yes	Put / Rinsed into toilet	Always	Always	Always	Yes	Motorcycle	Mattress;Television;Mobile phone	Always	Always	Always	Always	Always	Always	No	1	1	1	0	0	1	0
561	Ubudehe 2	Yes	No	Musanze	Married (monogamy)	6	6	6	Male	Wife	Protestantism	No	Not any	0	I work in the field	I am a non-skilled worker	Yes, community based	17,500-35,000 RWF	No did not sell	Household covered by iron sheets	Improved source	Water on premises	No	20-40 liters	Non improved	No	Yes	No	Put / Rinsed into toilet	Sometimes	Sometimes	Sometimes	No	Bicycle	Radio;Mobile phone	Never	Never	Never	Sometimes	Never	Never	Yes	6	6	3	3	0	5	0
562	Ubudehe 2	Yes	No	Musanze	Cohabitating with a man/woman	3	1	1	Male	Wife	Adventist	Yes	Secondary School, Senior 5-6 complete	12	I am a housewife	No occupation yet, I am a student	No	Less than 17,500 RWF	No did not sell	Household with hard materials	Improved source	Water on premises	Yes	20-40 liters	Improved	Yes	Yes	No	Put / Rinsed into toilet	Always	Always	Always	Yes	None of these	Mattress	Always	Never	Never	Never	Always	Always	No	1	1	0	1	0	1	0
563	Ubudehe 2	Yes	Yes	Musanze	Married (monogamy)	6	4	4	Male	Wife	Other religion	Yes	Primary level complete (6-8 years)	6	I am a housewife	I am a non-skilled worker	Yes, community based	36,000-99,000 RWF	No did not sell	Household covered by iron sheets	Improved source	Water on premises	Yes	40 plus	Non improved	No	Yes	No	Put / Rinsed into toilet	Sometimes	Sometimes	Sometimes	Yes	None of these	Mattress;Radio;Mobile phone	Sometimes	Never	Never	Never	Always	Always	Yes	3	4	4	0	0	4	0
564	Ubudehe 2	Yes	No	Musanze	Married (monogamy)	3	1	1	Male	Wife	Catholicism	Yes	Secondary School, Senior 5-6 complete	11	I work in the field	I am a non-skilled worker	Yes, community based	Less than 17,500 RWF	No did not sell	Household covered by iron sheets	Improved source	30 minutes and more	Yes	40 plus	Improved	Yes	Yes	No	Put / Rinsed into latrine	Always	Always		No	None of these	Mobile phone	Always	Sometimes	Always	Never	Always	Always	No	1	1	1	0	0	1	0
565	Ubudehe 2	Yes	No	Musanze	Single	3	1	1	Female	Wife	Catholicism	Yes	Secondary School, Senior 5-6 complete	12	I work in the field	I am a non-skilled worker	Yes, community based	17,500-35,000 RWF	No did not sell	Household covered by iron sheets	Unimproved source	30 minutes and more	No	10-20 liters	Non improved	No	No	No	Put / Rinsed into toilet	Sometimes	Sometimes	Rarely	No	None of these	Mattress;Mobile phone	Often	Sometimes	Sometimes	Sometimes	Always	Always	No	1	1	0	1	0	1	0
566	Ubudehe 1	Yes	No	Musanze	Cohabitating with a man/woman	4	2	2	Male	Wife	Catholicism	Yes	Secondary school but not complete	9	I am a housewife	I am a non-skilled worker	Yes, community based	Less than 17,500 RWF	No did not sell	Household covered by iron sheets	Improved source	Water on premises	Yes	20-40 liters	Non improved	No	Yes	No	Put / Rinsed into latrine	Always	Always	Always	No	None of these	Mattress;Mobile phone	Never	Never	Never	Never	Never	Never	No	2	2	1	1	0	2	0
567	Ubudehe 3	Yes	No	Musanze	Cohabitating with a man/woman	5	2	2	Male	Wife	Adventist	Yes	Secondary school but not complete	9	I am a housewife	I am a non-skilled worker	Yes, community based	36,000-99,000 RWF	No did not sell	Household with hard materials	Improved source	Water on premises	No	40 plus	Improved	No	Yes	No	Put / Rinsed into drain or ditch	Sometimes	Always	Sometimes	Yes	None of these	Mattress;Radio;Mobile phone	Never	Never	Sometimes	Sometimes	Never	Never	No	2	2	1	1	2	2	0
569	Ubudehe 2	Yes	No	Musanze	Cohabitating with a man/woman	4	2	2	Male	Wife	No religion	Yes	Primary level but not complete (less than 6 years)	2		I am a non-skilled worker	No	17,500-35,000 RWF	Yes, for food	Household with hard materials	Unimproved source	Water on premises	No	20-40 liters	Non improved	Yes	No	No	Put / Rinsed into latrine	Sometimes	Sometimes	Always	No	None of these	None of these	Never	Never	Never	Never	Never	Never	Yes	2	2	1	1	0	2	0
570	Ubudehe 3	Yes	No	Musanze	Cohabitating with a man/woman	4	3	3	Male	Wife	Adventist	Yes	Primary level but not complete (less than 6 years)	5	I work in the field	I am a non-skilled worker	Yes, community based	36,000-99,000 RWF	No did not sell	Household covered by iron sheets	Improved source	Water on premises	No	40 plus	Non improved	No	Yes	No	Put / Rinsed into toilet	Always	Always	Always	No	Car	Mattress;Mobile phone	Never	Never	Never	Never	Sometimes	Sometimes	Yes	3	3	2	1	0	3	0
571	Ubudehe 1	Yes	No	Musanze	Married (monogamy)	3	1	1	Male	Wife	Protestantism	Yes	Primary level but not complete (less than 6 years)	4	I am a housewife	I am a non-skilled worker	Yes, community based	17,500-35,000 RWF	No did not sell	Household covered by iron sheets	Improved source	Water on premises	No	20-40 liters	Non improved	No	Yes	No	Put / Rinsed into latrine	Sometimes	Always	Rarely	Yes	Bicycle	Mattress;Mobile phone	Never	Sometimes	Never	Never	Sometimes	Sometimes	No	1	1	1	0	0	1	0
572	Ubudehe 2	Yes	No	Musanze	Cohabitating with a man/woman	3	1	1	Male	Wife	Adventist	Yes	Secondary school but not complete	9	I work in the field	I am a non-skilled worker	Yes, community based	17,500-35,000 RWF	No did not sell	Household covered by iron sheets	Unimproved source	Water on premises	No	40 plus	Non improved	No	Yes	No	Put / Rinsed into toilet	Rarely	Rarely	Rarely	Yes	None of these	Mattress	Often	Often	Often	Often	Often	Often	Yes	1	1	0	4	0	1	0
573	Ubudehe 1		Yes	Musanze	Married (monogamy)	8	6	6	Male	Wife	Catholicism	No	Not any	0	I work in the field	I am a non-skilled worker	Yes, community based	Less than 17,500 RWF	No did not sell	Traditional dwelling	Unimproved source	Water on premises	No	40 plus	Non improved	No	Yes	No	Put / Rinsed into toilet	Rarely	Rarely	Rarely	No	None of these	None of these	Sometimes	Sometimes	Sometimes	Sometimes	Sometimes	Sometimes	Yes	6	6	5	1	0	6	1
574	Ubudehe 2	Yes	Yes	Musanze	Cohabitating with a man/woman	4	2	2	Male	Wife	Catholicism	Yes	Primary level complete (6-8 years)	6	I am a housewife	I am a non-skilled worker	Yes, community based	17,500-35,000 RWF	No did not sell	Household covered by iron sheets	Improved source	Less than 30 minutes	No	40 plus	Non improved	Yes	Yes	No	Put / Rinsed into toilet	Sometimes	Sometimes	Sometimes	No	None of these	None of these	Often	Often	Often	Never	Always	Always	No	1	2	1	1	0	2	0
575	Ubudehe 1	Yes	No	Musanze	Cohabitating with a man/woman	4	2	2	Male	Wife	Protestantism	No	Not any	0	I work in the field	I am a non-skilled worker	No	Less than 17,500 RWF	No did not sell	Household covered by iron sheets	Improved source	Water on premises	No	20-40 liters	Non improved	No	Yes	No	Put / Rinsed into toilet	Sometimes	Rarely	Rarely	No	None of these	None of these	Never	Never	Never	Never	Sometimes	Never	No	2	2	0	2	2	2	0
576	Ubudehe 2	Yes	No	Musanze	Married (monogamy)	4	2	2	Male	Wife	Catholicism	Yes	Secondary school but not complete	8	I work in the field	I am a non-skilled worker	Yes, community based	Less than 17,500 RWF	No did not sell	Household covered by iron sheets	Unimproved source	Water on premises	No	20-40 liters	Non improved	No	Yes	No	Put / Rinsed into toilet	Always	Always	Always	No	None of these	Mattress;Radio;Mobile phone	Always	Sometimes	Sometimes	Never	Sometimes	Sometimes	Yes	2	2	1	1	0	2	0
577	No category given	Yes	Yes	Musanze	Cohabitating with a man/woman	4	2	2	Male	Wife	Protestantism	Yes	Primary level but not complete (less than 6 years)	3	I am on irregular paid work	I am a non-skilled worker	Yes, community based	Less than 17,500 RWF	No did not sell	Household covered by iron sheets	Improved source	Water on premises	Yes	40 plus	Improved	No	Yes	No	Put / Rinsed into latrine	Always	Always	Sometimes	No	None of these	Mobile phone	Always	Always	Always	Always	Always	Always	No	2	2	1	1	0	2	0
578	Ubudehe 3	Yes	No	Musanze	Married (monogamy)	6	3	3	Male	Wife	Catholicism	Yes	Primary level complete (6-8 years)	6	I work in the field	I am a non-skilled worker	Yes, community based	36,000-99,000 RWF	No did not sell	Household with hard materials	Improved source	Water on premises	Yes	20-40 liters	Improved	No	Yes	No	Put / Rinsed into latrine	Always	Always	Always	No	None of these	Mattress;Radio;Mobile phone	Always	Always	Always	Often	Always	Always	No	4	3	1	2	0	3	1
579	Ubudehe 3	Yes	No	Musanze	Married (monogamy)	7	6	5	Male	Wife	Protestantism	No	Not any	0	I work in the field	I am a non-skilled worker	Yes, community based	17,500-35,000 RWF	No did not sell	Household covered by iron sheets	Improved source	Water on premises	Yes	20-40 liters	Improved	No	Yes	No	Put / Rinsed into toilet	Always	Always	Sometimes	No	None of these	Mattress;Radio;Mobile phone	Always	Always	Often	Always	Always	Always	Yes	6	6	5	0	0	6	0
580	Ubudehe 2	Yes	Yes	Musanze	Cohabitating with a man/woman	6	1	1	Male	Wife	Catholicism	Yes	Secondary School, Senior 5-6 complete	10	I work in the field	I am a non-skilled worker	Yes, community based	Less than 17,500 RWF	No did not sell	Household covered by iron sheets	Unimproved source	Water on premises	No	20-40 liters	Non improved	No	No	No	Put / Rinsed into toilet	Sometimes	Always	Sometimes	No	None of these	Mattress;Mobile phone	Always	Often	Always	Sometimes	Always	Always	No	1	1	0	1	0	1	0
581	Ubudehe 3	Yes	No	Musanze	Cohabitating with a man/woman	4	2	2	Male	Wife	Catholicism	Yes	Primary level but not complete (less than 6 years)	5	I work in the field	I am a non-skilled worker	No	Less than 17,500 RWF	No did not sell	Traditional dwelling	Improved source	Water on premises	Yes	20-40 liters	Non improved	No	Yes	No	Child used toilet / latrine	Sometimes	Sometimes	Sometimes	No	None of these	Mobile phone	Often	Often	Often	Often	Often	Often	No	2	2	2	0	0	2	0
582	Ubudehe 2	Yes	No	Musanze	Married (monogamy)	6	4	4	Male	Wife	Adventist	Yes	Primary level complete (6-8 years)	6	I work in the field	I am a non-skilled worker	Yes, community based	Less than 17,500 RWF	No did not sell	Household covered by iron sheets	Improved source;Unimproved source	Less than 30 minutes	Yes	40 plus	Non improved	No	Yes	No	Put / Rinsed into toilet	Always	Always	Always	Yes	None of these	Mattress;Radio;Television;Mobile phone	Always	Always	Always	Always	Always	Always	Yes	4	4	2	2	0	4	0
583	Ubudehe 2	Yes	No	Musanze	Cohabitating with a man/woman	4	2	2	Male	Wife	Protestantism	No	Not any	0	I work in the field	No occupation yet, I am a student	No	100,000-199,000 RWF	Yes, other	Household with hard materials	Improved source		No	40 plus	Non improved	Yes	Yes	No	Put / Rinsed into toilet	Sometimes	Rarely	Rarely	No	None of these	Mobile phone	Sometimes	Never	Never	Never	Never	Never	Yes	2	2	1	1	0	2	0
584	Ubudehe 2	Yes	No	Musanze	Cohabitating with a man/woman	4	2	2	Male	Wife	Other religion	Yes	Secondary school but not complete	9	I work in the field	I am a non-skilled worker	No	17,500-35,000 RWF	No did not sell	Household covered by iron sheets	Unimproved source	Water on premises	No	20-40 liters	Non improved	No	Yes	No	Put / Rinsed into toilet	Always	Always	Always	Yes	None of these	Radio;Mobile phone	Always	Always	Always	Sometimes	Always	Always	Yes	2	2	0	2	0	2	0
585	Ubudehe 2	Yes	No	Musanze	Married (monogamy)	3	1	1	Female	Wife	Protestantism	Yes	Secondary School, Senior 5-6 complete	12	I am on irregular paid work	I am a skilled worker	Yes, community based	100,000-199,000 RWF	No did not sell	Household covered by iron sheets	Improved source	Water on premises	No	40 plus	Non improved	No	Yes	Yes	Put / Rinsed into latrine	Always	Always	Always	Yes	None of these	Mattress;Radio;Television;Mobile phone	Sometimes	Always	Always	Always	Always	Always	Yes	1	1	0	1	0	1	0
586	Ubudehe 1	Yes	No	Musanze	Married (monogamy)	4	2	2	Male	Wife	Adventist	Yes	Secondary school but not complete	8	I work in the field	I am a non-skilled worker	Yes, community based	17,500-35,000 RWF	No did not sell	Household with hard materials	Improved source	Water on premises	No	20-40 liters	Improved	No	Yes	No	Put / Rinsed into latrine	Sometimes	Sometimes	Sometimes	No	None of these	Mattress;Mobile phone	Always	Often	Often	Sometimes	Sometimes	Often	No	2	2	1	1	1	2	0
587	Ubudehe 3	Yes	No	Musanze	Married (monogamy)	4	2	2	Male	Wife	Catholicism	No	Not any	0	I work in the field	I am a non-skilled worker	Yes, community based	17,500-35,000 RWF	No did not sell	Household with hard materials	Improved source	Water on premises	No	20-40 liters	Improved	No	Yes	No	Put / Rinsed into latrine	Sometimes	Rarely	Sometimes	No	None of these	Mattress;Mobile phone	Always	Sometimes	Always	Sometimes	Sometimes	Sometimes	Yes	2	2	1	1	0	2	0
588	Ubudehe 2	Yes	No	Musanze	Cohabitating with a man/woman	3	1	1	Male	Wife	Protestantism	Yes	Primary level but not complete (less than 6 years)	5	I am a housewife	No occupation yet, I am a student	Yes, community based	17,500-35,000 RWF	No did not sell	Household with hard materials	Improved source	Water on premises	Yes	20-40 liters	Improved	Yes	Yes	No	Put / Rinsed into drain or ditch	Sometimes	Sometimes	Always	Yes	Bicycle	Mattress;Radio;Mobile phone	Sometimes	Sometimes	Sometimes	Sometimes	Always	Always	Yes	2	1	1	0	1	1	1
589	Ubudehe 2	Yes	No	Musanze	Married (monogamy)	5	2	2	Male	Wife	Protestantism	Yes	Primary level but not complete (less than 6 years)	5	I work in the field	I am a non-skilled worker	Yes, community based	Less than 17,500 RWF	No did not sell	Household with hard materials	Unimproved source	Water on premises	No	20-40 liters	Non improved	No	No	No	Put / Rinsed into toilet	Sometimes	Always	Always	No	None of these	Mobile phone	Always	Always	Often	Often	Always	Always	No	2	2	1	1	0	2	0
590	Ubudehe 1	Yes	No	Musanze	Married (monogamy)	5	3	3	Male	Wife	Adventist	Yes	Primary level but not complete (less than 6 years)	4	I am a housewife	I am a non-skilled worker	Yes, community based	Less than 17,500 RWF	No did not sell	Household covered by iron sheets	Improved source	Water on premises	No	10-20 liters	Non improved	No	Yes	No	Child used toilet / latrine	Rarely	Rarely	Rarely	No	None of these	None of these	Always	Always	Always	Always	Always	Always	Yes	3	3	2	1	0	3	0
591	Ubudehe 3	Yes	No	Musanze	Married (monogamy)	6	5	5	Female	Wife	Protestantism	No	Not any	0	I work in the field	I am a non-skilled worker	Yes, community based	17,500-35,000 RWF	No did not sell	Household covered by iron sheets	Improved source	Less than 30 minutes	No	20-40 liters	Non improved	No	Yes	No	Put / Rinsed into toilet	Sometimes	Sometimes	Sometimes	No	None of these	Mattress;Mobile phone	Never	Never	Never	Never	Never	Never	No	6	6	2	3	0	2	0
592	Ubudehe 3	Yes	No	Musanze	Married (monogamy)	5	3	3	Male	Wife	Adventist	Yes	Primary level but not complete (less than 6 years)	5	I work in the field	I am a non-skilled worker	Yes, community based	17,500-35,000 RWF	No did not sell	Household with hard materials	Unimproved source	30 minutes and more	No	40 plus	Non improved	No	No	No	Put / Rinsed into toilet	Sometimes	Always	Sometimes	Yes	Bicycle	Radio;Mobile phone	Always	Often	Often	Always	Often	Sometimes	Yes	3	3	0	3	0	3	0
593	Ubudehe 3	Yes	No	Musanze	Married (monogamy)	6	3	3	Male	Wife	Catholicism	Yes	Primary level but not complete (less than 6 years)	5	I work in the field	I am a non-skilled worker	Yes, community based	Less than 17,500 RWF	No did not sell	Traditional dwelling	Unimproved source	Water on premises	Yes	20-40 liters	Non improved	No	No	No	Put / Rinsed into toilet	Sometimes	Always	Sometimes	Yes	None of these	Mattress;Mobile phone	Often	Often	Often	Often	Often	Often	Yes	3	3	2	1	0	3	0
595	Ubudehe 2	Yes	No	Musanze	Cohabitating with a man/woman	3	1	1	Male	Wife	Catholicism	Yes	Primary level complete (6-8 years)	6	I work in the field	I am a non-skilled worker	Yes, community based	17,500-35,000 RWF	No did not sell	Household covered by iron sheets	Improved source;Unimproved source	Water on premises	No	20-40 liters	Non improved	No	Yes	No	Put / Rinsed into toilet	Always	Always	Always	No	None of these	Mobile phone	Never	Never	Never	Sometimes	Never	Never	Yes	1	1	1	0	0	0	0
596	Ubudehe 2	Yes	No	Musanze	Married (monogamy)	3	1	1	Male	Wife	Adventist	Yes	Primary level complete (6-8 years)	6	I work in the field	I am a non-skilled worker	Yes, community based	17,500-35,000 RWF	No did not sell	Household with hard materials	Improved source	Water on premises	No	20-40 liters	Improved	No	Yes	No	Put / Rinsed into latrine	Always	Sometimes	Sometimes	Yes	None of these	Mattress;Mobile phone	Always	Often	Often	Sometimes	Often	Often	No	1	1	0	1	0	1	0
597	Ubudehe 2	Yes	No	Musanze	Married (monogamy)	3	1	1	Male	Wife	Protestantism	Yes	Secondary school, Senior 1-4 complete	10	I work in the field	I am a non-skilled worker	Yes, community based	36,000-99,000 RWF	No did not sell	Household with hard materials	Improved source	Water on premises	Yes	40 plus	Improved	No	Yes	No	Put / Rinsed into latrine	Always	Always	Always	Yes	None of these	Mattress;Mobile phone	Always	Often	Always	Often	Always	Always	Yes	1	1	0	1	0	1	0
598	Ubudehe 3	Yes	No	Musanze	Cohabitating with a man/woman	4	2	2	Male	Wife	Catholicism	Yes	Primary level but not complete (less than 6 years)	5	I am a housewife	I am a non-skilled worker	Yes, community based	36,000-99,000 RWF	No did not sell	Household covered by iron sheets	Unimproved source		Yes	20-40 liters	Non improved	No	Yes	No	Put / Rinsed into toilet	Always	Always	Always	No	None of these	Mattress;Mobile phone	Always	Always	Always	Sometimes	Always	Always	No	2	2	1	1	0	2	0
599	Ubudehe 2	Yes	No	Musanze	Cohabitating with a man/woman	4	2	2	Male	Wife	Protestantism	Yes	Primary level complete (6-8 years)	6	I am a housewife	I am a non-skilled worker	Yes, community based	36,000-99,000 RWF	No did not sell	Household covered by iron sheets	Improved source	Water on premises	No	20-40 liters	Non improved	No	Yes	No	Put / Rinsed into latrine	Always	Always	Always	No	None of these	Mattress;Radio;Mobile phone	Never	Never	Never	Never	Always	Always	Yes	2	2	2	0	0	2	0
601	Ubudehe 3	Yes	No	Musanze	Cohabitating with a man/woman	5	2	2	Male	Wife	Protestantism	Yes	Primary level but not complete (less than 6 years)	2	I work in the field	I am a non-skilled worker	Yes, community based	Less than 17,500 RWF	No did not sell	Household covered by iron sheets	Unimproved source		Yes	20-40 liters	Improved	No	Yes	No	Put / Rinsed into toilet	Always	Always	Always	Yes	Bicycle	Mattress;Mobile phone	Always	Always	Always	Never	Always	Always	No	2	2	1	1	0	2	0
602	Ubudehe 3	Yes	No	Musanze	Married (monogamy)	7	5	5	Male	Wife	Protestantism	Yes	Primary level but not complete (less than 6 years)	3	I am a housewife	I am a non-skilled worker	Yes, community based	17,500-35,000 RWF	No did not sell	Household covered by iron sheets	Improved source	Less than 30 minutes	No	40 plus	Non improved	No	Yes	No	Put / Rinsed into toilet	Rarely	Rarely	Rarely	No	None of these	Mattress;Mobile phone	Sometimes	Sometimes	Sometimes	Never	Always	Always	Yes	6	5	3	2	0	2	1
603	Ubudehe 3	Yes	No	Musanze	Cohabitating with a man/woman	5	3	3	Male	Wife	Adventist	No	Primary level but not complete (less than 6 years)	4	I am on irregular paid work	I am a non-skilled worker	Yes, community based	17,500-35,000 RWF	No did not sell	Household covered by iron sheets	Improved source	Water on premises	No	20-40 liters	Improved	No	Yes	Yes	Child used toilet / latrine	Always	Always	Always	Yes	None of these	Mattress;Iron;Radio;Television;Mobile phone	Often	Often	Often	Often	Often	Often	Yes	3	3	2	1	0	3	0
604	Ubudehe 1	Yes	No	Musanze	Cohabitating with a man/woman	4	2	2	Male	Wife	Catholicism	Yes	Primary level but not complete (less than 6 years)	5	I work in the field	I am a non-skilled worker	Yes, community based	Less than 17,500 RWF	No did not sell	Household covered by iron sheets	Unimproved source	30 minutes and more	Yes	10-20 liters	Non improved	No	Yes	No	Put / Rinsed into toilet	Always	Always	Always	No	None of these	Mobile phone	Always	Sometimes	Always	Never	Always	Always	No	2	2	2	0	0	2	0
605	Ubudehe 3	Yes	No	Musanze	Married (monogamy)	8	6	6	Male	Wife	Catholicism	Yes	Primary level but not complete (less than 6 years)	4	I work in the field	I am a non-skilled worker	Yes, community based	Less than 17,500 RWF	No did not sell	Household with hard materials	Improved source	Water on premises	No	40 plus	Improved	No	No	No	Put / Rinsed into latrine	Sometimes	Sometimes	Sometimes	No	None of these	Mobile phone	Always	Always	Always	Sometimes	Always	Always	Yes	6	6	5	1	0	4	1
606	Ubudehe 1	Yes	No	Rulindo	Married (monogamy)	6	5	4	Male	Wife	Protestantism	Yes	Primary level complete (6-8 years)	6	I work in the field	I am a non-skilled worker	Yes, community based	Less than 17,500 RWF	No did not sell	Household covered by iron sheets	Improved source	Water on premises	Yes	40 plus	Non improved	No	Yes	Yes	Put / Rinsed into toilet	Sometimes	Always	Always	No	None of these	Mattress;Television	Always	Never	Never	Never	Always	Always	Yes	5	4	3	1	0	5	0
607	Ubudehe 3	Yes	No	Gakenke	Single	8	2	2	Male	Wife	Catholicism	Yes	Secondary school but not complete	9	I work in the field	I am a non-skilled worker	Yes, community based	100,000-199,000 RWF	No did not sell	Household with hard materials	Unimproved source	Water on premises	No	40 plus	Improved	No	Yes	Yes	Put / Rinsed into toilet	Always	Always	Always	Yes	None of these	Mattress;Radio;Mobile phone	Always	Always	Always	Always	Always	Always	Yes	2	2	1	1	0	2	0
608	Ubudehe 3	Yes	No	Rulindo	Cohabitating with a man/woman	3	1	1	Male	Wife	Protestantism	Yes	Primary level complete (6-8 years)	7	I work in the field	I am a non-skilled worker	Yes, community based	17,500-35,000 RWF	No did not sell	Household covered by iron sheets	Improved source	Water on premises	No	20-40 liters	Non improved	No	Yes	Yes	Put / Rinsed into toilet	Always	Always	Always	No	None of these	None of these	Sometimes	Sometimes	Sometimes	Never	Sometimes	Sometimes	Yes	1	1	1	0	0	1	0
609	Ubudehe 3	Yes	No	Gakenke	Married (monogamy)	5	1	1	Male	Daughter	Catholicism	Yes	Secondary school but not complete	9	I work in the field	I am a non-skilled worker	Yes, community based	36,000-99,000 RWF	No did not sell	Household with hard materials	Unimproved source	Water on premises	No	40 plus	Improved	No	Yes	No	Put / Rinsed into toilet	Always	Always	Always	Yes	Motorcycle;None of these	Mattress;Radio;Television;Mobile phone	Always	Always	Always	Always	Always	Always	Yes	1	1	0	1	0	1
610	Ubudehe 3	Yes	No	Gakenke	Married (monogamy)	4	2	2	Male	Wife	Catholicism	Yes	Primary level but not complete (less than 6 years)	5	I work in the field	I am a non-skilled worker	Yes, community based	36,000-99,000 RWF	No did not sell	Household covered by iron sheets	Unimproved source	30 minutes and more	No	20-40 liters	Improved	No	Yes	No	Put / Rinsed into toilet	Sometimes	Sometimes	Always	No	None of these	Mattress;Radio;Mobile phone	Sometimes	Sometimes	Never	Sometimes	Sometimes	Sometimes	Yes	2	2	2	0	0	2	0
611	Ubudehe 2	Yes	No	Rulindo	Married (monogamy)	7	5	5	Male	Wife	Other religion	Yes	Primary level complete (6-8 years)	8	I work in the field	I am a non-skilled worker	Yes, community based	17,500-35,000 RWF	No did not sell	Household covered by iron sheets	Unimproved source	Water on premises	Yes	20-40 liters	Non improved	No	Yes	No	Put / Rinsed into toilet	Always	Always	Always	No	Bicycle	Mattress;Radio	Always	Often	Often	Sometimes	Often	Always	No	5	5	1	4	0	5	0
612	Ubudehe 2	Yes	No	Rulindo	Married (monogamy)	5	5	3	Male	Wife	Catholicism	Yes	Primary level but not complete (less than 6 years)	3	I work in the field	I am a non-skilled worker	Yes, community based	17,500-35,000 RWF	No did not sell	Household with hard materials	Improved source	Water on premises	No	20-40 liters	Non improved	No	Yes	No	Put / Rinsed into latrine	Sometimes	Rarely	Sometimes	No	None of these	Mattress;Radio;Mobile phone	Always	Often	Always	Sometimes	Sometimes	Sometimes	No	5	5	1	4	2	5	0
613	Ubudehe 2	Yes	No	Rulindo	Single	6	1	1	Male	Daughter	Catholicism	Yes	Primary level but not complete (less than 6 years)	5	I work in the field	I am a non-skilled worker	Yes, community based	Less than 17,500 RWF	No did not sell	Household with hard materials	Unimproved source	Water on premises	No	20-40 liters	Non improved	No	Yes	No	Put / Rinsed into drain or ditch	Sometimes	Sometimes	Sometimes	No	None of these	Mattress;Radio;Mobile phone	Sometimes	Sometimes	Sometimes	Sometimes	Sometimes	Sometimes	No	1	1	0	1	0	1	0
614	Ubudehe 2	Yes	No	Rulindo	Married (monogamy)	3	1	1	Male	Wife	Protestantism	Yes	Secondary school but not complete	9	I work in the field	I am a non-skilled worker	Yes, community based	17,500-35,000 RWF	No did not sell	Household with hard materials	Improved source	Water on premises	Yes	20-40 liters	Improved	No	Yes	No	Put / Rinsed into latrine	Always	Sometimes	Sometimes	Yes	None of these	Mattress;Radio;Mobile phone	Always	Often	Always	Often	Always	Always	Yes	1	1	0	1	1	1	0
615	Ubudehe 3	Yes	No	Rulindo	Married (monogamy)	4	2	2	Male	Wife	Catholicism	Yes	Primary level complete (6-8 years)	6	I work in the field	I am a non-skilled worker	Yes, community based	17,500-35,000 RWF	Yes, for food	Household with hard materials	Improved source	30 minutes and more	Yes	20-40 liters	Non improved	No	Yes	No	Child used toilet / latrine	Always	Always	Always	No	None of these	Mattress;Radio;Mobile phone	Always	Always	Always	Always	Always	Always	Yes	2	2	0	2	0	2	0
[truncated: 129 more columns]
