# Supplementary material for: Spatial heterogeneity and spatially varying determinants of childhood stunting in Northern Rwanda: A cross-sectional study to inform targeted interventions
Source: PLoS One. 2026 Feb 26;21(2):e0343772. doi: 10.1371/journal.pone.0343772 (PMC12944770; doi:10.1371/journal.pone.0343772)
Supplement: S2 Data — (CSV) [file pone.0343772.s003.csv]

Variable name	Variable description
new_id	Unique identifier for each record
a0_Ubudehe_category	Ubedehe category (Wealth category)
a2_deliver_alive_child_in_time_period	A 2a. Is there a child in this household with an age between 1 month up to 3 years that is still alive?
a2_twin_or_triple	A 2b. If yes in A 2a, is the child a twin or a triplet?
a3_4_district	A. 3 District name
a4_maritial_status	A 4. What is your marital status?
a6_number_people_in_household	A 6. How many people do most of the time live in your household?
a7_number_children_birth_to	A 7. How many children did you give birth to?
a8_number_alive_children	A 8. How many are alive today?
a10_sex_of_household_head	A 10. What is the sex of your head of household?
a11_relationship_with_household_head	A 11. What is your relationship with the household head?
a12_religion	A 12. What is your religion?
a13_attended_school	A 13. Have you ever attended school?
a14_education_level	A 14. What level of education did you reach?
a15_total_years_school_and_university	A 15. Total number of years at school and university level
a16_main_daily_activity	A 16. What is your main daily activity?
a18_occupation	A 18. What is your occupation?
a19_health_insurance	A 19. Do you have a health insurance? (Report the main one)
a27_total_household_income	A 27. What is the total household income per month? (This should be the sum of what all household members bring in taken together)
a30_sell_household_assets_lastmonth	A 30. In the past month, did you have to sell any household assets? If so for what reason?
a31_house_type	A 31. What type of house do you live in?
a32_drinking_water_source	A 32. What is the main source of drinking water for members of your household?
a33_how_long_take_get_water	A 33. How long does it take to get water, and come back including queueing? (Go, queue and return)
a34_treat_water_to_drink	A 34. Do you treat water to drink in any way?
a36_water_used_inday_for_hygiene_drinking	A 36. How many liters of water do you use in a day for hygiene and drinking?
a38_kind_of_toilet	A 38. What kind of toilet facility does your household have?
a39_share_toilet_with_other_families	A 39. Do you share toilet facilities with other families?
a41_have_able_wash_with_soap_last_24h	A 41. Have you been able to wash with soap and water in the last 24 hours?
a42_handwashing_place_near_toilet	A 42. Is there a place for handwashing near (within 5 m) from the toilet/latrine?
a43_what_done_to_dispose_stools	A 43. The last time (your child) passed stools, what was done to dispose of the stools?
a44_do_wash_hands_after_helping_child_defecate	A 44. Do you wash your hands after helping your child defecate?
a45_washing_hand_before_preparing_food	A 45. Do you wash your hands before preparing food?
a46_wahsing_hand_after_toilet	A 46. Do you wash your hands after using the toilet?
a48_access_to_electricity	A 48. Dose your household have access to electricity?
a49_bic_mot_car	A 49. Does your household have:
a50_appliances	A 50. Does any member/s of your household have:
b1_have_friend_to_assist_when_ill	B 1. Do you have a friend or family member that will assist you if you become ill?
b2_share_food_with_you	B 2. Share food with you?
b3_share_their_house_with_you	B 3. Share their house with you?
b4_lend_you_money	B 4. Lend you money
b5_help_guidance_in_problems	B 5. Help you with guidance to improve your situation when you have problems?
b6_support_in_personal_problems	B 6. Offer support to you if you run into personal problems?
b7_belong_to_any_association	B 7. Do you belong to any association, such as a cooperative, church group, women's group, youth group, sports organization?
c1_number_of_pregnancy	C 1. How many times have you been pregnant?
c2_alive_born	C 2. Number of children born alive?
c5_boys	C 5. How many of your children are boys?
c6_girls	C 6. How many of your children are girls?
c7_number_born_caesarean	C 7. How many of your children were born by caesarean section?
c8_number_born_at_health_facility	C 8. How many of your children were born at a health facility?
c9_number_miscarriages	C 9. Number of miscarriages?
c11_number_anc_visits	C 11. How many times did you go to the health centre for Antenatal care (ANC)-visits during your pregnancy with the child NAME?
c15_where_give_birth	C 15. Where did you give birth?
c16_mode_of_delivery	C 16. Mode of delivery?
d3_birth_certificate	D 3. Does (NAME) have a birth certificate?
d4_birth_been_registered	D 4. Has (NAME)'s birth been registered with THE CIVIL AUTHORITIES?
d5_know_howto_register	D 5. Do you know how to register (NAME)'s birth?
d8_birthweight	D 8. Birthweight (g)
d_gender	D 7. Is it a boy or girl/(Sex of child)
WHZ	Weight-for-Height z-score (for the child)
HAZ	Height-for-Age z-score (for the child)
WAZ	Weight-for-Age z-score (for the child)
underweighted	Child underweighted status (Yes/No)
BMIZ	Child BMI (Body Mass Index) z-score
d9_weight of mother	weight of the mother in Kg
d9 _height of mother	height or length of the mother
BMI_mother	BMI (Body Mass Index) of the mother
d9_head_circumference	3. Head circumference
d9_mid_upper_arm_circumference	4. Mid Upper Arm Circumference:
d9_haemoglobin	7. Haemoglobin result today (one decimal)
d10_bipedal_edema_both_legs	D 10. Does the child have swollen/edematous legs?
d11_visible_severe_wasting	Are both legs swollen/edematous?
d13_child_overal_health	D 13. Would you say that the overall health of the child today is
d15_days_left_alone_more_than_hour	D 15. Left alone for more than 15 minutes?
d16_days_left_with_another_child	D 16. Did you have to leave your child in the care of another child, that is, someone less than 10 years old, for more than an hour during the last week?
d17_read_books	D 17. Read books or looked at picture books with (name)?
d18_told_stories	D 18. Told stories to (name)?
d19_sang_songs	D 19. Sang songs to or with (name), including lullabies?
d21_played_with	D 21. Played with (name)?
d34_has_any_vaccinations	D 34. Did (NAME) ever have any vaccinations to prevent him/her from getting diseases, including vaccinations received in a national immunization day campaign?
d35_has_national_immunisation_record	D 35. Do you have a National Child Immunisation Record or immunisation records from a private health provider or any other document where (NAME)'s vaccinations are written down?
d38_is_child_ill_now	D 38. Is the child ill now?
d40_oral_intake	D 40. Oral intake?
d41_vomiting	D 41. Vomiting?
d42_ear_discharge	D 42. Ear discharge?
d43_antibiotic_last_2weeks	D 43. Antibiotic use in the last two weeks?
d45_diarrhea_in_last_2weeks	D 45. Has name suffered from diarrhea in the past two weeks
d52_fever_in_last_2weeks	D 52. At any time in the last two weeks, has (name) been ill with a fever?
d54_illness_with_cough_last_2weeks	D 54. At any time in the last two weeks, has (name) had an illness with a cough?
d55_difficulty_breathing_last2weeks	D 55. At any time in the last two weeks, has (name) had fast, short, rapid breaths or difficulty breathing?
d57_take_child_clinic_by	D 57. IF your child has an illness that you cannot manage at home on your own and you need to seek health care. What kind of transportation do you use? TRAVEL BY:
d58_distance_to_closest_healthcenter	Distance from the surveyed household to the closest health facility
d59_seek_advice_from_other_sources	D59. Did you seek any advice or treatment for the illness (diarrhea, cough or fever) from any source?
d61_child_has_chronic_illness	D 61.Does your child have any of these diseases?
d62_child_take_medicine_everyday	D 62. Does the child take a medicine every day?
e10_HFIAS	Household Food Insecurity Access Scale (HFIAS)
e13_mother_female_guardian_weight	E 13. Weight of the mother
e16_how_long_after_birth_put_to_breast	E 16. How long after birth did you/mother first put (NAME) to the breast?
e19_still_breastfeeding	E 19. Is (NAME) still breastfeeding currently?
e21_times_of_breastfeeding	E 21. Last night, how many times did you breastfeed (NAME) from sunset to sunrise?
e23_anything_dink_in3days_after_delivery	E 23. In the first 3 days after delivery, was [NAME] given anything to drink other than breast milk?
e29_who_prepated_meals	E 29. During the last two weeks, who prepared most of the meals for the child?
e31_times_child_fed_by_others	E 31. During the last two weeks, how many days was the child fed by someone other than mother and father?
e33_given_vitamina_capsule	E 33. Was your baby given any vitamin A capsule in the last 6 months?
e34_received_deworming_tablets	E 34. Has (name of the child) received deworming tablets in the last 6months
e35_ b used_multiple_micronutrient_powder	E 35 b. Have you used multiple micronutrient powder to add to the foods of (name of the child) in the last week?
e37_received_plumpy_nut	E 37. Did the child receive plumpy nut /RUTF (Ready to Use Therapeutic Food) in the last 3 months?
e37_b	E 37b. Did the child receive fortified food (Shishakibondo) in the last 2 weeks?
e38_ever_attended_nutrition_clinic	E 38. Did your child ever attend a nutrition clinic like Supplementary feeding programme or Therapeutic feeding centre?
e40_nutrition_education_in_village	E 40. Is there any nutrition education and counselling program in the community (village)?
e41_you_attend_any_nutrition_education	E 41. In the last month, did you attend any session on nutrition education and counselling
e44_times_of_growth_monitoring	E 44. How many times did your child receive growth monitoring measurement in the last 6 months?
e45_received_nutrition_support	E 45. Have you ever received any support in nutrition program?
e47_hh_livestock	E 47. Does the household keep livestock?
e48_hh_have_home_garden	E 48. Does the household have a home garden
e49_type_of_vegetables_in_garden	E 49. What types of vegetables and nutrient dense crops (bio-fortified crops) are grown in the field
e49_a	E 49.a. Which of the following nutrient dense crops has your household ever grown?
e52_main_source_food_household_consumption	E 52. How do you get access to the food that your household consumes?
f1_farm_size	F 1. What is your average farm size owned for agricultural activities?
f2_livestock	F 2. What types of livestock do you keep?
f3_milk_product	F 3. What type of milk product do you take at your house?
g10_1	1. Took away privileges, forbade something the he/she/Name liked, or did not allow him/her/Name to leave the house (child NAME).
g10_2	2. Did this happen to any other child/children in the family?
g10_5	5. Shook him/her (NAME of the child NAME).
g10_6	6. Did this happen to any other child/children in the family?
g10_7	7. Shouted, yelled at or screamed at him/her/Name (child NAME).
g10_8	8. Did this happen to any other child/children in the family?
g10_9	9. When he/she/NAME did something wrong, did you or any other adult in the household give him/her/NAME something else to do?
g10_10	10. Did this happen to any other child/children in the family?
g10_11	11. Hit him/her on the bottom with bare hand
g10_12	12. Did this happen to any other child/children in the family?
g10_13	13. Hit him/her on the bottom or elsewhere on the body with something like a belt, hairbrush, stick or other hard object (child NAME/Name).
g10_14	14. Did this happen to any other child/children in the family?
g10_15	15. Called him/her dumb, lazy or another name like that (child NAME/Name).
g10_16	16. Did this happen to any other child/children in the family?
g10_21	21. Beat him/her up, that is hit him/her over and over as hard as one could (child NAME/Name).
g10_22	22. Did this happen to any other child/children in the family?
g11_do_believe_in_children_physical_punishment	G 11. Do you believe that in order to bring up, raise, or educate a child properly, the child needs to be physically punished?
h1_today_overal_health	H 1. Would you say your overall health today is:
h2_6	6. Anxiety
h2_7	7. Depression
h2_8	8. Headache
h2_9	9. Fatigue, extreme tiredness
h3_1	1. Tuberculosis
h3_2	2. HIV/AIDS
h3_3	3. Malaria
h3_4	4. Low body weight, being too slim
h3_5	5. High blood pressure
h3_13	13. Diarrhoea
h3_14	14. Intestinal worms
h4_somke_before_pregnancy	H 4. Before the pregnancy with the child NAME, did you smoke tobacco? If Yes please indicate how many times do you smoke per day.
h5_smoke_during_pregnancy	H 5. Did you smoke any cigarettes during the pregnancy with the child NAME? If Yes please indicate how many times do you smoke per day
h6_alcohol_before_pregnancy	H 6. Did you use any form of alcohol before the pregnancy with the child NAME?
h7_alcohol_during_pregnancy	H 7. Did you use any form of alcohol during the pregnancy with the child NAME?
h9_how_often_husband_drinks	H 9. How often does your husband/partner drink alcohol?
h_a1	A1. Have you been consistently depressed or down, most of the day, nearly every day, for the past two weeks?
h_a2	A2. In the past two weeks, have you been less interested in most things or less able to enjoy the things you used to enjoy most of the time?
h_b1	B1. Do you think that you would be better off dead or wish you were dead?
h_b2	B2. Do you want to harm yourself?
h_b3	B3. Do you think about suicide?
h_b4	B4. Do you have a suicide plan?
h_b5	B5. Do you attempt suicide?
h_b6	B6. In your life time, did you ever make a suicide attempt?
h_b	SUICIDE RISK CURRENT
h_c1_a	C1 a. Have you worried excessively or been anxious about several things of day to day life, at work, at home, in your close circle over the past 6 months?
h_c1_b	C1 b. Are these worries present most days?
i1_decision_major_purchases	I 1. Who usually makes decisions about making major household purchases?
i2_decision_visit_family	I 2. Who usually makes decisions about visits to your family, relatives and friends?
i3_decision_on_earned_money	I 3. Who usually decides how the money you earn will be used?
i4_own_house	I 4. Do you own this or any other house either alone or jointly with someone else?
i5_own_any_land	I 5. Do you own any land either alone or jointly with someone else?
i6_who_make_decision_abou_health	I 6. Who usually makes decisions about health care for yourself?
i7_influences_on_family_planning	I 7. Who or what influences your decision on family planning the most?
i8_can_say_no_to_sexual_intercourse	I 8. Can you say no to your husband/partner if you do not want to have sexual intercourse?
i9_can_ask_use_candom	I 9. Could you ask your (husband/partner) to use a condom if you wanted him to?
distance_mainroads	Distance from the surveyed household to the closest main road
distance_markets	Distance from the surveyed household to the closest market
elevation	Elevation (in meters)
rain	Mean annual rainfall (mm)
temp	Temperature (°C)
consummed_type_food
sector_ID
